# Supplementary material for: 3-[(E)-(2,4-Dichloro­pbenzyl­idene)amino]­benzoic acid
Source: Acta Crystallogr Sect E Struct Rep Online. 2010 Dec 18;67(Pt 1):o157. doi: 10.1107/S1600536810051470 (PMC3050322; doi:10.1107/S1600536810051470)
Supplement: Supplementary file 1 [file e-67-0o157-sup1.cif]

##############################################################################
###                                                                        ###
###        Electronic paper (Acta Crystallographica Section E)             ###
###                                                                        ###
##############################################################################
#                                                                            #
# This CIF contains the data in a paper accepted for publication in Acta     #
# Crystallographica Section E. It conforms to the requirements of Notes      #
# for Authors for Section E, and has been peer reviewed under the auspices   #
# of the IUCr Commission on Journals.                                        #
#                                                                            #
# Full details of the Crystallographic Information File format               #
# are given in the paper "The Crystallographic Information File (CIF):       #
# a New Standard Archive File for Crystallography" by S. R. Hall, F. H.      #
# Allen and I. D. Brown [Acta Cryst. (1991), A47, 655-685].                  #
#                                                                            #
# The current version of the core CIF dictionary is obtainable from          #
# ftp://ftp.iucr.org/pub/cif_core.dic. The current version number is 2.4.    #
#                                                                            #
# Software is freely available for graphical display of the structure(s) in  #
# this CIF.  For information consult the CIF home page http://www.iucr.org/  #
# cif/home.html                                                              #
#                                                                            #
# This file may be used for bona fide research purposes within the           #
# scientific community so long as proper attribution is given to the journal # 
# article from which it was obtained.                                        #
#                                                                            #
##############################################################################
                                             
data_global
_audit_creation_method     ?
_journal_date_recd_electronic     2010-11-06
_journal_date_accepted     2010-12-08
_journal_name_full     'Acta Crystallographica, Section E'
_journal_year     2011
_journal_volume     67
_journal_issue      1
_journal_page_first     o157
_journal_page_last     o157
_journal_paper_category     QO
_journal_coeditor_code     BG2380
_publ_contact_author
;
Muhammad Nawaz Tahir
University of Sargodha
Department of Physics
Sargodha
Pakistan
;
_publ_contact_author_email     'dmntahir_uos@yahoo.com'
_publ_contact_author_fax     '0092 48 32 22 121'
_publ_contact_author_phone     '0092 48 92 30 914'
_publ_section_title
;
3-[(<i>E</i>)-(2,4-Dichloropbenzylidene)amino]benzoic acid
;
loop_
    _publ_author_name
    _publ_author_address
    'Muhammad Akmal'
;
Department of Chemistry
University of Sargodha
Sargodha
Pakistan
;
    'Waseeq Ahmad Siddiqui'
;
Department of Chemistry
University of Sargodha
Sargodha
Pakistan
;
    'Tahir, M. Nawaz'
;
Department of Physics
University of Sargodha
Sargodha
Pakistan
;
    'Adnan Ashraf'
;
Department of Chemistry
University of Sargodha
Sargodha
Pakistan
;
    'Farhat Nosheen'
;
Department of Chemistry
University of Sargodha
Sargodha
Pakistan
;
data_I
_audit_creation_method     SHELXL-97
_chemical_name_systematic
;
3-[(<i>E</i>)-(2,4-Dichloropbenzylidene)amino]benzoic acid
;
_chemical_name_common     ?
_chemical_formula_moiety     'C14 H9 Cl2 N O2'
_chemical_formula_sum     'C14 H9 Cl2 N O2'
_chemical_formula_iupac     'C14 H9 Cl2 N O2'
_chemical_formula_weight     294.12
_symmetry_cell_setting     triclinic
_symmetry_space_group_name_H-M     'P -1'
_symmetry_space_group_name_Hall     '-P 1'
loop_
    _symmetry_equiv_pos_site_id
    _symmetry_equiv_pos_as_xyz
    1 x,y,z
    2 -x,-y,-z
_cell_length_a     7.4065(2)
_cell_length_b     7.6176(3)
_cell_length_c     11.5330(4)
_cell_angle_alpha     86.946(2)
_cell_angle_beta     80.4330(10)
_cell_angle_gamma     85.833(2)
_cell_volume     639.38(4)
_cell_formula_units_Z     2
_cell_measurement_reflns_used     2048
_cell_measurement_theta_min     2.68
_cell_measurement_theta_max     25.24
_cell_measurement_temperature     296(2)
_exptl_crystal_description     prism
_exptl_crystal_colour     'light yellow'
_exptl_crystal_size_max     0.32
_exptl_crystal_size_mid     0.24
_exptl_crystal_size_min     0.20
_exptl_crystal_density_diffrn     1.528
_exptl_crystal_density_meas     ?
_exptl_crystal_density_method     'not measured'
_exptl_crystal_F_000     300
_exptl_absorpt_coefficient_mu     0.503
_exptl_absorpt_correction_type     multi-scan
_exptl_absorpt_process_details     '(SADABS; Bruker, 2005)'
_exptl_absorpt_correction_T_min     0.903
_exptl_absorpt_correction_T_max     0.932
_exptl_special_details
;
;
_diffrn_ambient_temperature     296(2)
_diffrn_radiation_type     MoK\a
_diffrn_radiation_wavelength     0.71073
_diffrn_radiation_source     'fine-focus sealed tube'
_diffrn_radiation_monochromator     graphite
_diffrn_measurement_device_type     'Bruker Kappa APEXII CCD'
_diffrn_measurement_method     \w
_diffrn_detector_area_resol_mean     8.10
_diffrn_reflns_number     9596
_diffrn_reflns_av_R_equivalents     0.0230
_diffrn_reflns_av_sigmaI/netI     0.0191
_diffrn_reflns_theta_min     2.68
_diffrn_reflns_theta_max     25.24
_diffrn_reflns_theta_full     25.24
_diffrn_measured_fraction_theta_max     0.990
_diffrn_measured_fraction_theta_full     0.990
_diffrn_reflns_limit_h_min     -8
_diffrn_reflns_limit_h_max     8
_diffrn_reflns_limit_k_min     -9
_diffrn_reflns_limit_k_max     9
_diffrn_reflns_limit_l_min     -13
_diffrn_reflns_limit_l_max     13
_diffrn_standards_number     0
_diffrn_standards_interval_count     ?
_diffrn_standards_interval_time     ?
_diffrn_standards_decay_%     ?
_refine_special_details
;
Refinement of <i>F</i>^2^ against ALL reflections. The weighted <i>R</i>-factor
<i>wR</i> and goodness of fit <i>S</i> are based on <i>F</i>^2^, conventional
<i>R</i>-factors <i>R</i> are based on <i>F</i>, with <i>F</i> set to zero for
negative <i>F</i>^2^. The threshold expression of <i>F</i>^2^ >
\s(<i>F</i>^2^) is used only for calculating <i>R</i>-factors(gt) <i>etc</i>.
and is not relevant to the choice of reflections for refinement.
<i>R</i>-factors based on <i>F</i>^2^ are statistically about twice as large
as those based on <i>F</i>, and <i>R</i>- factors based on ALL data will be
even larger.
;
_reflns_number_total     2293
_reflns_number_gt     2048
_reflns_threshold_expression     I>2\s(I)
_refine_ls_structure_factor_coef     Fsqd
_refine_ls_matrix_type     full
_refine_ls_R_factor_all     0.0357
_refine_ls_R_factor_gt     0.0314
_refine_ls_wR_factor_gt     0.0805
_refine_ls_wR_factor_ref     0.0843
_refine_ls_goodness_of_fit_ref     1.051
_refine_ls_restrained_S_all     1.051
_refine_ls_number_reflns     2293
_refine_ls_number_parameters     175
_refine_ls_number_restraints     0
_refine_ls_hydrogen_treatment     constr
_refine_ls_weighting_scheme     calc
_refine_ls_weighting_details
         'calc w=1/[\s^2^(Fo^2^)+(0.0382P)^2^+0.1996P] where P=(Fo^2^+2Fc^2^)/3'
_atom_sites_solution_hydrogens     geom
_atom_sites_solution_primary     direct
_atom_sites_solution_secondary     difmap
_refine_ls_shift/su_max     0.001
_refine_ls_shift/su_mean     0.000
_refine_diff_density_max     0.215
_refine_diff_density_min     -0.308
loop_
    _atom_type_symbol
    _atom_type_description
    _atom_type_scat_dispersion_real
    _atom_type_scat_dispersion_imag
    _atom_type_scat_source
    'C' 'C' 0.0033 0.0016
                         'International Tables Vol C Tables 4.2.6.8 and 6.1.1.4'
    'H' 'H' 0.0000 0.0000
                         'International Tables Vol C Tables 4.2.6.8 and 6.1.1.4'
    'N' 'N' 0.0061 0.0033
                         'International Tables Vol C Tables 4.2.6.8 and 6.1.1.4'
    'O' 'O' 0.0106 0.0060
                         'International Tables Vol C Tables 4.2.6.8 and 6.1.1.4'
    'Cl' 'Cl' 0.1484 0.1585
                         'International Tables Vol C Tables 4.2.6.8 and 6.1.1.4'
_computing_data_collection     'APEX2 (Bruker, 2009)'
_computing_cell_refinement     'SAINT (Bruker, 2009)'
_computing_data_reduction     'SAINT (Bruker, 2009)'
_computing_structure_solution     'SHELXS97 (Sheldrick, 2008)'
_computing_structure_refinement     'SHELXL97 (Sheldrick, 2008)'
_computing_molecular_graphics
                  'ORTEP-3 for Windows (Farrugia, 1997) and PLATON (Spek, 2009)'
_computing_publication_material
                                'WinGX (Farrugia, 1999) and PLATON (Spek, 2009)'
loop_
    _atom_site_type_symbol
    _atom_site_label
    _atom_site_fract_x
    _atom_site_fract_y
    _atom_site_fract_z
    _atom_site_U_iso_or_equiv
    _atom_site_thermal_displace_type
    _atom_site_calc_flag
    _atom_site_refinement_flags
    _atom_site_occupancy
    Cl Cl1 0.14614(7) 0.31116(6) 0.46678(5) 0.0613(2) Uani . . 1.000
    Cl Cl2 0.34568(7) -0.30520(8) 0.66465(4) 0.0699(2) Uani . . 1.000
    O O1 -0.31523(16) 0.47023(16) -0.11702(10) 0.0495(4) Uani . . 1.000
    O O2 -0.35921(16) 0.36164(19) 0.06779(10) 0.0561(4) Uani . . 1.000
    N N1 0.24397(17) 0.05365(17) 0.13189(12) 0.0410(4) Uani . . 1.000
    C C1 -0.2595(2) 0.3841(2) -0.03090(13) 0.0380(5) Uani . . 1.000
    C C2 -0.0681(2) 0.30632(19) -0.04703(13) 0.0366(5) Uani . . 1.000
    C C3 0.0469(2) 0.3230(2) -0.15456(14) 0.0428(5) Uani . . 1.000
    C C4 0.2252(2) 0.2494(2) -0.16592(15) 0.0473(5) Uani . . 1.000
    C C5 0.2899(2) 0.1604(2) -0.07207(15) 0.0447(5) Uani . . 1.000
    C C6 0.1764(2) 0.14779(19) 0.03695(14) 0.0378(5) Uani . . 1.000
    C C7 -0.0034(2) 0.21942(19) 0.04811(13) 0.0376(5) Uani . . 1.000
    C C8 0.2038(2) 0.1171(2) 0.23329(14) 0.0409(5) Uani . . 1.000
    C C9 0.24798(19) 0.0188(2) 0.33878(14) 0.0377(5) Uani . . 1.000
    C C10 0.2208(2) 0.0909(2) 0.44960(14) 0.0407(5) Uani . . 1.000
    C C11 0.2511(2) -0.0074(2) 0.54930(14) 0.0462(6) Uani . . 1.000
    C C12 0.3130(2) -0.1807(2) 0.53859(14) 0.0457(5) Uani . . 1.000
    C C13 0.3461(2) -0.2580(2) 0.43038(15) 0.0454(5) Uani . . 1.000
    C C14 0.3120(2) -0.1581(2) 0.33285(14) 0.0413(5) Uani . . 1.000
    H H1 -0.42024 0.51169 -0.09627 0.0594 Uiso . . 0.500
    H H2 -0.45884 0.41608 0.06763 0.0674 Uiso . . 0.500
    H H3 0.00466 0.38291 -0.21822 0.0514 Uiso . . 1.000
    H H4 0.30252 0.26012 -0.23786 0.0568 Uiso . . 1.000
    H H5 0.40898 0.10905 -0.08158 0.0536 Uiso . . 1.000
    H H7 -0.08095 0.20897 0.11998 0.0450 Uiso . . 1.000
    H H8 0.14485 0.22894 0.24079 0.0491 Uiso . . 1.000
    H H11 0.23000 0.04301 0.62242 0.0555 Uiso . . 1.000
    H H13 0.39052 -0.37508 0.42399 0.0545 Uiso . . 1.000
    H H14 0.33213 -0.21006 0.26025 0.0496 Uiso . . 1.000
loop_
    _atom_site_aniso_label
    _atom_site_aniso_U_11
    _atom_site_aniso_U_22
    _atom_site_aniso_U_33
    _atom_site_aniso_U_12
    _atom_site_aniso_U_13
    _atom_site_aniso_U_23
    Cl1 0.0635(3) 0.0463(3) 0.0721(3) 0.0077(2) -0.0049(2) -0.0192(2)
    Cl2 0.0718(3) 0.0863(4) 0.0455(3) 0.0067(3) -0.0032(2) 0.0180(2)
    O1 0.0445(7) 0.0579(7) 0.0441(7) 0.0117(5) -0.0093(5) 0.0021(5)
    O2 0.0403(7) 0.0810(9) 0.0423(7) 0.0139(6) -0.0025(5) 0.0040(6)
    N1 0.0351(7) 0.0435(8) 0.0434(8) 0.0036(5) -0.0063(5) -0.0009(6)
    C1 0.0381(8) 0.0398(8) 0.0363(8) 0.0016(6) -0.0077(6) -0.0052(6)
    C2 0.0359(8) 0.0355(8) 0.0392(8) -0.0010(6) -0.0073(6) -0.0061(6)
    C3 0.0436(9) 0.0471(9) 0.0375(9) -0.0008(7) -0.0067(7) -0.0014(7)
    C4 0.0417(9) 0.0584(10) 0.0388(9) 0.0000(7) 0.0017(7) -0.0041(8)
    C5 0.0354(8) 0.0494(10) 0.0474(10) 0.0042(7) -0.0027(7) -0.0062(7)
    C6 0.0372(8) 0.0345(8) 0.0417(9) 0.0007(6) -0.0070(6) -0.0033(6)
    C7 0.0357(8) 0.0385(8) 0.0373(8) -0.0003(6) -0.0028(6) -0.0038(6)
    C8 0.0363(8) 0.0374(8) 0.0480(10) 0.0025(6) -0.0059(7) -0.0019(7)
    C9 0.0302(7) 0.0396(8) 0.0420(9) -0.0012(6) -0.0022(6) -0.0033(7)
    C10 0.0317(8) 0.0407(9) 0.0484(9) -0.0013(6) -0.0010(6) -0.0087(7)
    C11 0.0404(9) 0.0592(11) 0.0379(9) -0.0044(8) -0.0003(7) -0.0088(8)
    C12 0.0379(8) 0.0575(10) 0.0393(9) -0.0034(7) -0.0018(7) 0.0048(7)
    C13 0.0444(9) 0.0416(9) 0.0470(9) 0.0018(7) -0.0010(7) 0.0012(7)
    C14 0.0416(8) 0.0426(9) 0.0380(8) 0.0009(7) -0.0016(7) -0.0064(7)
_geom_special_details
;
Bond distances, angles <i>etc</i>. have been calculated using the rounded
fractional coordinates. All su's are estimated from the variances of the
(full) variance-covariance matrix. The cell e.s.d.'s are taken into account in
the estimation of distances, angles and torsion angles
;
loop_
    _geom_bond_atom_site_label_1
    _geom_bond_atom_site_label_2
    _geom_bond_site_symmetry_1
    _geom_bond_site_symmetry_2
    _geom_bond_distance
    _geom_bond_publ_flag
    Cl1 C10 . . 1.7391(16) no
    Cl2 C12 . . 1.7345(16) no
    O1 C1 . . 1.2708(19) no
    O2 C1 . . 1.2603(19) no
    O1 H1 . . 0.8200 no
    O2 H2 . . 0.8200 no
    N1 C6 . . 1.418(2) no
    N1 C8 . . 1.270(2) no
    C1 C2 . . 1.482(2) no
    C2 C7 . . 1.387(2) no
    C2 C3 . . 1.388(2) no
    C3 C4 . . 1.385(2) no
    C4 C5 . . 1.381(2) no
    C5 C6 . . 1.394(2) no
    C6 C7 . . 1.390(2) no
    C8 C9 . . 1.466(2) no
    C9 C14 . . 1.397(2) no
    C9 C10 . . 1.396(2) no
    C10 C11 . . 1.379(2) no
    C11 C12 . . 1.371(2) no
    C12 C13 . . 1.386(2) no
    C13 C14 . . 1.372(2) no
    C3 H3 . . 0.9300 no
    C4 H4 . . 0.9300 no
    C5 H5 . . 0.9300 no
    C7 H7 . . 0.9300 no
    C8 H8 . . 0.9300 no
    C11 H11 . . 0.9300 no
    C13 H13 . . 0.9300 no
    C14 H14 . . 0.9300 no
loop_
    _geom_contact_atom_site_label_1
    _geom_contact_atom_site_label_2
    _geom_contact_distance
    _geom_contact_site_symmetry_1
    _geom_contact_site_symmetry_2
    _geom_contact_publ_flag
    Cl1 C12 3.6226(16) . 2_556 no
    Cl1 Cl1 3.5113(7) . 2_566 no
    Cl2 O2 3.1100(12) . 2_556 no
    Cl1 H8 2.7100 . . no
    Cl1 H13 3.0700 . 1_565 no
    Cl2 H7 2.9900 . 2_556 no
    Cl2 H13 3.1200 . 2_646 no
    O1 O2 2.6364(17) . 2_465 no
    O1 C6 3.3784(19) . 2_565 no
    O2 C1 3.380(2) . 2_465 no
    O2 O1 2.6364(17) . 2_465 no
    O2 Cl2 3.1100(12) . 2_556 no
    O1 H2 1.8400 . 2_465 no
    O1 H3 2.5200 . . no
    O1 H1 2.8800 . 2_465 no
    O1 H8 2.8900 . 2_565 no
    O1 H14 2.6700 . 2_555 no
    O2 H7 2.4400 . . no
    O2 H1 1.8300 . 2_465 no
    O2 H2 2.6800 . 2_465 no
    N1 C2 3.377(2) . 2_555 no
    N1 H14 2.5400 . . no
    N1 H5 2.7600 . 2_655 no
    C1 O2 3.380(2) . 2_465 no
    C2 C2 3.470(2) . 2_565 no
    C2 C6 3.599(2) . 2_555 no
    C2 N1 3.377(2) . 2_555 no
    C6 C2 3.599(2) . 2_555 no
    C6 C7 3.415(2) . 2_555 no
    C6 O1 3.3784(19) . 2_565 no
    C7 C7 3.572(2) . 2_555 no
    C7 C6 3.415(2) . 2_555 no
    C10 C12 3.594(2) . 2_656 no
    C10 C11 3.596(2) . 2_556 no
    C11 C12 3.596(2) . 2_656 no
    C11 C10 3.596(2) . 2_556 no
    C12 C10 3.594(2) . 2_656 no
    C12 C11 3.596(2) . 2_656 no
    C12 Cl1 3.6226(16) . 2_556 no
    C1 H2 2.5700 . 2_465 no
    C1 H1 2.6600 . 2_465 no
    C4 H11 2.9700 . 1_554 no
    C7 H8 2.6400 . . no
    C8 H7 2.6900 . . no
    C14 H4 2.9500 . 2_655 no
    H1 H2 1.9700 . . no
    H1 O1 2.8800 . 2_465 no
    H1 O2 1.8300 . 2_465 no
    H1 C1 2.6600 . 2_465 no
    H2 H1 1.9700 . . no
    H2 O1 1.8400 . 2_465 no
    H2 O2 2.6800 . 2_465 no
    H2 C1 2.5700 . 2_465 no
    H3 O1 2.5200 . . no
    H4 H11 2.5100 . 1_554 no
    H4 C14 2.9500 . 2_655 no
    H5 N1 2.7600 . 2_655 no
    H7 O2 2.4400 . . no
    H7 C8 2.6900 . . no
    H7 H8 2.3700 . . no
    H7 Cl2 2.9900 . 2_556 no
    H8 Cl1 2.7100 . . no
    H8 C7 2.6400 . . no
    H8 H7 2.3700 . . no
    H8 O1 2.8900 . 2_565 no
    H11 C4 2.9700 . 1_556 no
    H11 H4 2.5100 . 1_556 no
    H13 Cl1 3.0700 . 1_545 no
    H13 Cl2 3.1200 . 2_646 no
    H14 N1 2.5400 . . no
    H14 O1 2.6700 . 2_555 no
loop_
    _geom_angle_atom_site_label_1
    _geom_angle_atom_site_label_2
    _geom_angle_atom_site_label_3
    _geom_angle_site_symmetry_1
    _geom_angle_site_symmetry_2
    _geom_angle_site_symmetry_3
    _geom_angle
    _geom_angle_publ_flag
    C1 O1 H1 . . . 109.00 no
    C1 O2 H2 . . . 109.00 no
    C6 N1 C8 . . . 117.97(13) no
    O1 C1 O2 . . . 123.13(14) no
    O1 C1 C2 . . . 118.55(13) no
    O2 C1 C2 . . . 118.32(14) no
    C1 C2 C3 . . . 120.96(13) no
    C3 C2 C7 . . . 120.10(14) no
    C1 C2 C7 . . . 118.93(13) no
    C2 C3 C4 . . . 119.23(15) no
    C3 C4 C5 . . . 121.03(15) no
    C4 C5 C6 . . . 119.87(14) no
    N1 C6 C7 . . . 121.59(14) no
    N1 C6 C5 . . . 119.16(13) no
    C5 C6 C7 . . . 119.16(14) no
    C2 C7 C6 . . . 120.56(14) no
    N1 C8 C9 . . . 121.74(14) no
    C8 C9 C14 . . . 120.23(14) no
    C8 C9 C10 . . . 123.03(14) no
    C10 C9 C14 . . . 116.66(14) no
    Cl1 C10 C11 . . . 117.26(12) no
    Cl1 C10 C9 . . . 120.59(12) no
    C9 C10 C11 . . . 122.16(14) no
    C10 C11 C12 . . . 118.77(15) no
    Cl2 C12 C13 . . . 119.88(12) no
    Cl2 C12 C11 . . . 118.61(12) no
    C11 C12 C13 . . . 121.50(15) no
    C12 C13 C14 . . . 118.57(14) no
    C9 C14 C13 . . . 122.33(15) no
    C2 C3 H3 . . . 120.00 no
    C4 C3 H3 . . . 120.00 no
    C3 C4 H4 . . . 119.00 no
    C5 C4 H4 . . . 120.00 no
    C4 C5 H5 . . . 120.00 no
    C6 C5 H5 . . . 120.00 no
    C2 C7 H7 . . . 120.00 no
    C6 C7 H7 . . . 120.00 no
    N1 C8 H8 . . . 119.00 no
    C9 C8 H8 . . . 119.00 no
    C10 C11 H11 . . . 121.00 no
    C12 C11 H11 . . . 121.00 no
    C12 C13 H13 . . . 121.00 no
    C14 C13 H13 . . . 121.00 no
    C9 C14 H14 . . . 119.00 no
    C13 C14 H14 . . . 119.00 no
loop_
    _geom_torsion_atom_site_label_1
    _geom_torsion_atom_site_label_2
    _geom_torsion_atom_site_label_3
    _geom_torsion_atom_site_label_4
    _geom_torsion_site_symmetry_1
    _geom_torsion_site_symmetry_2
    _geom_torsion_site_symmetry_3
    _geom_torsion_site_symmetry_4
    _geom_torsion
    _geom_torsion_publ_flag
    C8 N1 C6 C5 . . . . 139.76(15) no
    C8 N1 C6 C7 . . . . -43.9(2) no
    C6 N1 C8 C9 . . . . 172.33(13) no
    O1 C1 C2 C3 . . . . -1.6(2) no
    O1 C1 C2 C7 . . . . 176.92(14) no
    O2 C1 C2 C3 . . . . 178.44(15) no
    O2 C1 C2 C7 . . . . -3.0(2) no
    C1 C2 C3 C4 . . . . 179.60(14) no
    C7 C2 C3 C4 . . . . 1.1(2) no
    C1 C2 C7 C6 . . . . -178.74(14) no
    C3 C2 C7 C6 . . . . -0.2(2) no
    C2 C3 C4 C5 . . . . -0.1(2) no
    C3 C4 C5 C6 . . . . -1.7(2) no
    C4 C5 C6 N1 . . . . 179.03(14) no
    C4 C5 C6 C7 . . . . 2.6(2) no
    N1 C6 C7 C2 . . . . -178.01(14) no
    C5 C6 C7 C2 . . . . -1.6(2) no
    N1 C8 C9 C10 . . . . 174.01(15) no
    N1 C8 C9 C14 . . . . -9.3(2) no
    C8 C9 C10 Cl1 . . . . -4.6(2) no
    C8 C9 C10 C11 . . . . 175.35(14) no
    C14 C9 C10 Cl1 . . . . 178.61(11) no
    C14 C9 C10 C11 . . . . -1.5(2) no
    C8 C9 C14 C13 . . . . -176.55(14) no
    C10 C9 C14 C13 . . . . 0.4(2) no
    Cl1 C10 C11 C12 . . . . -178.91(12) no
    C9 C10 C11 C12 . . . . 1.2(2) no
    C10 C11 C12 Cl2 . . . . -178.48(12) no
    C10 C11 C12 C13 . . . . 0.3(2) no
    Cl2 C12 C13 C14 . . . . 177.42(12) no
    C11 C12 C13 C14 . . . . -1.3(2) no
    C12 C13 C14 C9 . . . . 1.0(2) no
loop_
    _geom_hbond_atom_site_label_D
    _geom_hbond_atom_site_label_H
    _geom_hbond_atom_site_label_A
    _geom_hbond_site_symmetry_A
    _geom_hbond_distance_DH
    _geom_hbond_distance_HA
    _geom_hbond_distance_DA
    _geom_hbond_angle_DHA
    _geom_hbond_publ_flag
    O1 H1 O2 2_465 0.82 1.83 2.6364(17) 170 yes
    O2 H2 O1 2_465 0.82 1.84 2.6364(17) 162 yes
    C8 H8 Cl1 . 0.93 2.71 3.0934(17) 105 ?
