# Supplementary material for: 3-[(E)-(2,4-Dichloro­pbenzyl­idene)amino]­benzoic acid
Source: Acta Crystallogr Sect E Struct Rep Online. 2010 Dec 18;67(Pt 1):o157. doi: 10.1107/S1600536810051470 (PMC3050322; doi:10.1107/S1600536810051470)
Supplement: Supplementary file 2 [file e-67-0o157-Isup2.hkl]

#
# h,k,l, Fc-squared, Fo-squared, sigma(Fo-squared) and status flag
#
data_I
_shelx_title ' OMER3_0m in P-1'
_shelx_refln_list_code          4
_shelx_F_calc_maximum       53.54
_exptl_crystal_F_000       300.00
_reflns_d_resolution_high  0.8333
 
loop_
 _symmetry_equiv_pos_as_xyz
 'x, y, z'
 '-x, -y, -z'
 
_cell_length_a     7.4065
_cell_length_b     7.6176
_cell_length_c    11.5330
_cell_angle_alpha  86.946
_cell_angle_beta   80.433
_cell_angle_gamma  85.833
 
_shelx_F_squared_multiplier     1.000
 
loop_
 _refln_index_h
 _refln_index_k
 _refln_index_l
 _refln_F_squared_calc
 _refln_F_squared_meas
 _refln_F_squared_sigma
 _refln_observed_status
   1   0   0      104.25      105.54      2.07 o
   3   0   0     1296.37     1321.52     25.33 o
   4   0   0        0.99        5.35      0.25 o
   5   0   0        4.22        4.31      0.65 o
   6   0   0      103.08       99.18      1.55 o
   7   0   0       17.63       14.95      0.54 o
   8   0   0        2.77        2.72      0.32 o
  -8   1   0       65.79       60.02      1.59 o
  -7   1   0       10.81       14.75      0.65 o
  -6   1   0      180.10      178.86      3.67 o
  -5   1   0      312.92      342.72      7.94 o
  -4   1   0       88.70      102.69      1.58 o
  -3   1   0     1111.19     1188.08     15.59 o
  -1   1   0       41.67       36.17      0.39 o
   0   1   0      145.22      135.26      1.23 o
   1   1   0       78.48       78.74      0.76 o
   3   1   0       18.07       19.21      0.32 o
   5   1   0        3.96        4.08      0.21 o
   6   1   0       49.77       47.64      1.36 o
   7   1   0        3.78        3.23      0.99 o
   8   1   0       18.79       19.55      0.63 o
  -8   2   0       12.48       14.43      0.78 o
  -7   2   0        7.56        5.40      0.92 o
  -6   2   0       20.01       20.40      0.84 o
  -5   2   0       16.35       22.58      0.62 o
  -4   2   0      605.03      581.78      5.95 o
  -3   2   0      797.03      867.23      8.21 o
  -2   2   0     1600.83     1587.07     14.81 o
  -1   2   0      903.85      867.12      6.97 o
   0   2   0     2866.14     2768.48     69.26 o
   2   2   0       73.11       52.43      0.64 o
   3   2   0       12.01       11.69      0.25 o
   4   2   0      599.36      614.80      6.72 o
   5   2   0        9.99       10.91      0.28 o
   6   2   0      659.82      654.76      7.81 o
   7   2   0       11.08       10.98      1.28 o
   8   2   0       67.70       56.88      4.35 o
  -8   3   0       20.57       22.90      3.11 o
  -7   3   0       18.06       11.42      0.81 o
  -6   3   0        5.06        8.15      0.67 o
  -5   3   0       27.39       28.00      0.62 o
  -4   3   0      117.44      112.79      1.56 o
  -3   3   0       55.59       62.28      0.92 o
  -2   3   0       45.45       38.40      0.62 o
  -1   3   0      371.03      417.72      3.89 o
   0   3   0     1194.72     1191.58     11.29 o
   1   3   0        0.05        0.16      0.10 o
   2   3   0       29.86       31.23      0.51 o
   3   3   0        0.35        0.33      0.27 o
   4   3   0       98.58       95.24      1.11 o
   5   3   0        0.33        0.71      0.18 o
   6   3   0      177.10      174.36      2.37 o
   7   3   0       35.43       36.70      1.37 o
   8   3   0      137.66      136.10      3.48 o
  -7   4   0        0.08        0.69      0.54 o
  -6   4   0       47.76       51.70      1.93 o
  -5   4   0        0.02       -0.10      0.23 o
  -4   4   0       10.15        9.84      0.46 o
  -3   4   0        3.75        3.20      0.27 o
  -2   4   0      431.67      416.79      4.25 o
  -1   4   0      335.48      371.90      4.06 o
   0   4   0        1.34        0.32      0.26 o
   1   4   0      282.63      306.81      3.20 o
   2   4   0      277.76      256.07      2.93 o
   3   4   0      215.59      242.75      2.78 o
   4   4   0       74.81       70.76      0.97 o
   5   4   0       17.67       16.86      0.56 o
   6   4   0        6.44        8.51      0.41 o
   7   4   0        0.07        0.19      0.22 o
   8   4   0        3.76        1.77      0.51 o
  -7   5   0        3.29        5.77      1.08 o
  -6   5   0       13.46       13.45      0.97 o
  -5   5   0       29.14       26.59      1.53 o
  -4   5   0      251.01      251.93      3.61 o
  -3   5   0        0.74        1.75      0.52 o
  -2   5   0       32.82       33.37      0.74 o
  -1   5   0       16.68       16.65      0.56 o
   0   5   0      346.31      337.92      3.57 o
   1   5   0       73.39       80.50      1.23 o
   2   5   0       58.77       60.01      0.93 o
   3   5   0      193.04      197.03      2.86 o
   4   5   0      150.33      156.11      2.03 o
   5   5   0       47.19       51.16      1.39 o
   6   5   0       31.40       30.92      0.99 o
   7   5   0       82.24       83.75      1.90 o
  -6   6   0       20.59       23.66      1.32 o
  -5   6   0       12.04       11.17      1.02 o
  -4   6   0        7.86        5.13      0.55 o
  -3   6   0        2.54        3.31      0.53 o
  -2   6   0      239.03      216.56      4.35 o
  -1   6   0        0.71        1.34      0.29 o
   0   6   0      248.39      259.17      4.11 o
   1   6   0       31.81       31.53      0.90 o
   2   6   0       47.35       41.20      1.19 o
   3   6   0        8.59        6.93      0.56 o
   4   6   0      149.36      143.99      4.18 o
   5   6   0       75.39       66.93      1.55 o
   6   6   0        3.04        2.60      0.79 o
  -5   7   0       11.09        6.93      0.97 o
  -4   7   0       50.30       58.43      2.69 o
  -3   7   0        1.25        2.39      0.71 o
  -2   7   0        6.11        8.53      1.03 o
  -1   7   0        3.69        2.85      0.56 o
   0   7   0       54.95       44.02      1.60 o
   1   7   0        0.83        0.65      0.37 o
   2   7   0      126.07      130.74      3.09 o
   3   7   0       15.13       14.31      0.84 o
   4   7   0        1.62        1.23      0.44 o
   5   7   0        4.79        3.42      0.49 o
   6   7   0        9.12       10.70      0.66 o
  -3   8   0        0.08       -0.11      0.54 o
  -2   8   0        4.94        3.18      0.86 o
  -1   8   0       15.82       12.58      1.71 o
   0   8   0       21.31       24.33      1.75 o
   1   8   0       17.69       17.85      1.20 o
   2   8   0       14.09        9.80      0.93 o
   3   8   0        0.95        0.44      0.45 o
   4   8   0       27.95       30.56      1.34 o
   0   9   0        0.28       -0.18      0.61 o
   1   9   0       21.57       19.33      1.41 o
   2   9   0       13.54       14.77      1.59 o
  -1  -9   1        4.55        4.44      0.93 o
   0  -9   1       15.70       15.88      1.70 o
  -4  -8   1        3.39        4.39      0.70 o
  -3  -8   1        1.54        1.53      1.56 o
  -2  -8   1       12.36       13.45      1.07 o
  -1  -8   1        7.92        5.98      0.82 o
   0  -8   1       25.44       23.66      1.39 o
   1  -8   1       16.84       14.86      1.13 o
   2  -8   1       12.70        8.80      1.15 o
   3  -8   1       39.24       42.82      2.19 o
  -5  -7   1       11.69       12.20      0.78 o
  -4  -7   1       13.77       14.18      0.95 o
  -3  -7   1        3.70        3.72      0.51 o
  -2  -7   1       39.80       39.12      1.28 o
  -1  -7   1        2.24        1.86      0.49 o
   0  -7   1       22.80       17.49      1.11 o
   1  -7   1        6.26        5.92      0.70 o
   2  -7   1      100.92      114.38      5.66 o
   3  -7   1       98.23       92.51      6.77 o
   4  -7   1        7.79        6.98      0.96 o
   5  -7   1       29.75       29.32      2.56 o
  -6  -6   1        3.19        2.87      0.35 o
  -5  -6   1        0.10        0.26      0.30 o
  -4  -6   1        3.40        3.81      0.54 o
  -3  -6   1        2.03        2.28      0.57 o
  -2  -6   1        1.97        0.75      0.31 o
  -1  -6   1        5.79        6.02      0.54 o
   0  -6   1       19.36       17.91      0.77 o
   1  -6   1        1.79        2.84      0.37 o
   2  -6   1      103.42       91.29      1.97 o
   3  -6   1      105.14      103.75      2.54 o
   4  -6   1       21.59       23.99      0.94 o
   5  -6   1        5.54        5.26      0.77 o
   6  -6   1       14.34       13.79      1.10 o
  -7  -5   1       58.31       59.34      1.43 o
  -6  -5   1        0.76        1.24      0.29 o
  -5  -5   1        1.68        1.46      0.27 o
  -4  -5   1       45.68       45.46      0.88 o
  -3  -5   1       14.28       12.82      0.47 o
  -2  -5   1      105.40      105.91      1.41 o
  -1  -5   1       47.84       46.43      0.87 o
   0  -5   1      127.98      120.24      1.82 o
   1  -5   1       45.96       45.62      0.94 o
   2  -5   1       61.78       64.62      1.09 o
   3  -5   1       16.55       18.37      0.67 o
   4  -5   1       84.00       85.77      1.61 o
   5  -5   1        1.55        1.79      0.48 o
   6  -5   1       13.29       11.46      0.87 o
   7  -5   1        1.50        1.71      0.75 o
  -7  -4   1        0.47        0.25      0.25 o
  -6  -4   1        9.11       11.01      0.54 o
  -5  -4   1       43.53       41.87      1.19 o
  -4  -4   1        0.77        1.09      0.17 o
  -3  -4   1      149.84      149.95      1.87 o
  -2  -4   1       16.23       13.27      0.46 o
  -1  -4   1       21.71       26.10      0.56 o
   0  -4   1       90.11       87.88      1.15 o
   1  -4   1      256.60      285.49      3.21 o
   2  -4   1      491.67      492.94      4.95 o
   3  -4   1        1.75        1.94      0.21 o
   4  -4   1        0.01        0.02      0.17 o
   5  -4   1       20.04       18.34      0.99 o
   6  -4   1      121.45      120.83      2.38 o
   7  -4   1        0.32        0.12      0.51 o
  -8  -3   1       16.56       16.26      1.65 o
  -7  -3   1      239.07      235.02      3.57 o
  -6  -3   1      136.49      147.83      2.14 o
  -5  -3   1      101.65      100.17      1.31 o
  -4  -3   1      111.51      115.61      1.34 o
  -3  -3   1       89.21       96.19      1.24 o
  -2  -3   1        0.89        1.11      0.13 o
  -1  -3   1       17.49       13.19      0.30 o
   0  -3   1      412.91      386.18      3.83 o
   1  -3   1        0.92        2.98      0.17 o
   2  -3   1       65.85       68.79      0.86 o
   3  -3   1      228.70      257.98      2.68 o
   4  -3   1      287.04      280.10      3.10 o
   5  -3   1        6.51        4.86      0.29 o
   6  -3   1      168.62      145.65      3.36 o
   7  -3   1       27.91       24.36      1.35 o
   8  -3   1        0.20        0.04      0.33 o
  -8  -2   1       66.93       65.69      2.65 o
  -7  -2   1        2.95        2.31      0.39 o
  -6  -2   1      242.50      248.54      3.23 o
  -5  -2   1       54.15       52.13      0.82 o
  -4  -2   1       13.39       16.39      0.39 o
  -3  -2   1      296.90      290.00      2.88 o
  -2  -2   1     1027.45     1019.14     10.17 o
  -1  -2   1      119.20      119.41      1.10 o
   0  -2   1      245.21      233.60      1.92 o
   1  -2   1      184.76      164.39      1.40 o
   2  -2   1       49.89       43.34      0.52 o
   3  -2   1       10.41        5.56      0.27 o
   4  -2   1      137.68      145.45      1.90 o
   5  -2   1      153.40      150.90      3.70 o
   6  -2   1       40.91       34.45      1.11 o
   7  -2   1        8.44        7.30      0.60 o
   8  -2   1       20.89       21.45      0.91 o
  -8  -1   1        1.81        2.11      0.31 o
  -7  -1   1       19.16       19.38      0.68 o
  -6  -1   1      246.37      236.99      4.03 o
  -5  -1   1      112.04      117.20      2.34 o
  -4  -1   1     1276.93     1266.88     15.04 o
  -3  -1   1      149.30      162.70      2.11 o
  -1  -1   1      261.93      256.61      2.22 o
   0  -1   1      123.70      110.48      1.02 o
   1  -1   1      109.00      106.52      0.94 o
   2  -1   1      916.88      901.48      8.32 o
   3  -1   1      658.96      713.39      9.26 o
   4  -1   1       47.79       48.18      0.73 o
   5  -1   1       42.44       41.59      1.28 o
   6  -1   1       46.05       43.53      0.91 o
   7  -1   1       75.89       63.63      2.32 o
   8  -1   1        8.09        5.98      0.75 o
  -8   0   1        1.50        1.99      0.34 o
  -7   0   1        8.02        7.14      0.46 o
  -6   0   1      117.46      112.37      2.16 o
  -5   0   1       80.68       84.82      1.92 o
  -4   0   1       64.54       58.50      1.03 o
  -3   0   1        0.01        0.11      0.13 o
   1   0   1        0.34        0.25      0.06 o
   2   0   1        0.16        0.68      0.10 o
   3   0   1     1358.65     1360.80     26.08 o
   4   0   1      880.49      862.53     24.03 o
   5   0   1        2.37        1.41      0.57 o
   6   0   1        2.60        2.93      0.40 o
   7   0   1        0.02       -0.10      0.38 o
   8   0   1        6.80        8.67      0.40 o
  -8   1   1       53.19       52.25      1.89 o
  -7   1   1       90.55       88.66      2.16 o
  -6   1   1       54.70       51.43      1.39 o
  -5   1   1        6.75        7.89      0.52 o
  -4   1   1       94.18       86.76      1.79 o
  -3   1   1     1293.13     1353.84     17.95 o
  -2   1   1      251.30      233.26      2.20 o
   1   1   1      136.64      133.44      1.25 o
   3   1   1       26.49       33.38      0.67 o
   4   1   1       43.53       39.91      2.05 o
   5   1   1       18.40       18.26      1.41 o
   6   1   1       89.36       96.66      4.18 o
   7   1   1        4.72        3.16      0.99 o
   8   1   1        3.68        4.87      1.29 o
  -8   2   1        0.50        1.20      0.37 o
  -7   2   1       25.41       24.77      1.01 o
  -6   2   1      174.30      164.50      3.62 o
  -5   2   1      357.67      378.25      6.06 o
  -4   2   1      641.41      651.72      6.68 o
  -3   2   1        3.68        2.27      0.25 o
  -2   2   1      528.02      555.99      5.37 o
  -1   2   1     1096.64     1098.37      9.33 o
   0   2   1      112.93      106.53      1.19 o
   2   2   1       31.56       32.20      0.44 o
   3   2   1      906.62      943.56     11.19 o
   4   2   1     2183.95     2255.07     60.96 o
   5   2   1      146.48      145.66      1.75 o
   6   2   1      412.82      386.90      5.42 o
   7   2   1       10.21        9.51      0.56 o
   8   2   1        7.66        4.42      0.77 o
  -7   3   1       81.36       81.80      2.28 o
  -6   3   1      109.29       90.07      2.75 o
  -5   3   1        4.90        5.05      0.27 o
  -4   3   1      289.58      322.33      3.55 o
  -3   3   1      639.10      701.60      6.81 o
  -1   3   1     1515.46     1548.60     15.65 o
   0   3   1     1276.00     1271.79     11.39 o
   1   3   1      311.23      304.13      3.08 o
   2   3   1      131.95      125.26      1.50 o
   3   3   1      369.68      386.00      4.11 o
   4   3   1      129.43      118.42      1.72 o
   5   3   1      232.07      236.50      3.12 o
   6   3   1       36.13       38.60      0.68 o
   7   3   1        9.33        5.59      0.42 o
   8   3   1       85.24       74.11      2.17 o
  -7   4   1        0.29       -0.57      0.45 o
  -6   4   1        0.27        0.14      0.26 o
  -5   4   1       66.74       65.71      1.61 o
  -4   4   1      311.01      299.48      5.35 o
  -3   4   1       49.28       43.50      0.81 o
  -2   4   1        6.93       14.46      0.44 o
  -1   4   1        0.01       -0.16      0.11 o
   0   4   1     1208.34     1256.59     12.75 o
   1   4   1     1299.31     1374.99     13.17 o
   2   4   1     2858.24     2934.95     29.41 o
   3   4   1       64.90       64.47      1.29 o
   4   4   1       37.93       36.45      0.94 o
   5   4   1        2.39        3.08      0.34 o
   6   4   1        6.53        5.97      0.58 o
   7   4   1       13.46       14.05      0.48 o
   8   4   1        7.15        6.40      0.54 o
  -6   5   1      154.57      145.00      3.66 o
  -5   5   1       11.46        8.95      0.85 o
  -4   5   1      111.31      108.91      2.36 o
  -3   5   1       10.42        8.02      0.50 o
  -2   5   1      138.06      135.05      1.99 o
  -1   5   1        3.30        1.21      0.30 o
   0   5   1      189.35      175.35      2.20 o
   1   5   1        1.08        0.87      0.20 o
   2   5   1        1.40        1.80      0.25 o
   3   5   1      156.71      167.85      3.51 o
   4   5   1      158.91      155.21      3.05 o
   5   5   1       44.19       49.93      0.95 o
   6   5   1       39.26       31.06      0.94 o
   7   5   1       27.23       30.63      0.96 o
  -6   6   1       11.27       11.28      1.03 o
  -5   6   1        4.17        3.60      0.69 o
  -4   6   1       46.03       44.28      1.54 o
  -3   6   1        2.26        3.12      0.53 o
  -2   6   1      213.82      214.86      4.32 o
  -1   6   1        1.17        1.78      0.36 o
   0   6   1       22.91       24.13      0.80 o
   1   6   1       23.11       19.21      0.65 o
   2   6   1       63.29       59.89      1.31 o
   3   6   1        1.17       -0.21      0.28 o
   4   6   1        3.17        3.45      0.43 o
   5   6   1       16.83       15.75      0.75 o
   6   6   1       36.69       38.26      1.40 o
   7   6   1       14.48       15.13      1.26 o
  -5   7   1       19.77       15.23      1.35 o
  -4   7   1       10.44       10.42      1.13 o
  -3   7   1       57.14       52.44      2.27 o
  -2   7   1        0.29        1.14      0.55 o
  -1   7   1        0.79        0.28      0.48 o
   0   7   1       78.85       72.17      3.56 o
   1   7   1        7.50        8.41      0.68 o
   2   7   1       70.14       73.19      1.80 o
   3   7   1        5.29        4.87      0.54 o
   4   7   1        2.80        1.89      0.41 o
   5   7   1       15.64       18.35      0.89 o
   6   7   1        0.32        0.59      0.33 o
  -3   8   1       41.64       36.33      2.00 o
  -2   8   1       53.05       60.79      2.64 o
  -1   8   1       59.73       53.59      3.58 o
   0   8   1       25.50       30.00      1.79 o
   1   8   1       24.16       21.16      1.62 o
   2   8   1        0.70       -0.01      0.41 o
   3   8   1        2.64        3.38      0.62 o
   4   8   1       19.23       21.71      1.04 o
   0   9   1        0.36        0.22      0.60 o
   1   9   1       31.09       27.52      1.94 o
   2   9   1        8.73       10.61      1.30 o
  -4  -8   2        0.82        0.89      0.59 o
  -3  -8   2       11.30       10.22      1.11 o
  -2  -8   2        8.94       11.29      1.00 o
  -1  -8   2       59.10       64.07      2.71 o
   0  -8   2        7.29        5.21      0.74 o
   1  -8   2        1.92        2.00      1.00 o
   2  -8   2       29.76       33.45      1.55 o
   3  -8   2       21.81       32.71      2.63 o
  -5  -7   2       11.60       11.75      0.78 o
  -4  -7   2        7.98        9.02      0.81 o
  -3  -7   2       29.90       28.14      1.10 o
  -2  -7   2        8.41        7.19      0.66 o
  -1  -7   2       32.61       37.83      1.46 o
   0  -7   2       69.36       74.48      2.17 o
   1  -7   2      116.29      125.65      3.06 o
   2  -7   2        5.69        4.71      0.70 o
   3  -7   2      193.10      206.76      5.76 o
   4  -7   2        0.41       -0.69      0.46 o
   5  -7   2        3.95        6.97      1.16 o
  -6  -6   2        4.63        4.69      0.45 o
  -5  -6   2       43.18       41.23      1.34 o
  -4  -6   2       42.01       42.46      1.39 o
  -3  -6   2        5.73        7.67      0.60 o
  -2  -6   2       44.31       44.39      1.27 o
  -1  -6   2      222.45      230.08      3.89 o
   0  -6   2      342.28      333.74      4.67 o
   1  -6   2       52.50       52.53      1.40 o
   2  -6   2        0.17       -0.37      0.25 o
   3  -6   2        0.33       -0.39      0.27 o
   4  -6   2       31.40       32.45      1.34 o
   5  -6   2       23.32       24.99      2.65 o
   6  -6   2       19.18       18.95      1.22 o
  -7  -5   2        1.83        2.03      0.47 o
  -6  -5   2        5.82        7.70      0.69 o
  -5  -5   2        0.24        0.20      0.23 o
  -4  -5   2        0.14        0.00      0.21 o
  -3  -5   2      118.23      116.19      1.78 o
  -2  -5   2      213.14      215.11      3.31 o
  -1  -5   2        8.96        8.64      0.41 o
   0  -5   2        2.23        3.79      0.28 o
   1  -5   2       26.80       28.03      0.73 o
   2  -5   2      186.64      186.69      2.36 o
   3  -5   2      225.70      236.08      3.38 o
   4  -5   2      276.51      279.33      7.22 o
   5  -5   2        2.06        1.98      0.49 o
   6  -5   2        5.77        5.70      0.66 o
   7  -5   2        0.21       -0.33      0.57 o
  -7  -4   2        9.68       12.60      0.64 o
  -6  -4   2        0.01       -0.09      0.21 o
  -5  -4   2       24.71       21.62      0.63 o
  -4  -4   2      264.07      272.97      2.94 o
  -3  -4   2        3.10        4.72      0.29 o
  -2  -4   2       95.19       91.39      1.32 o
  -1  -4   2       67.88       72.13      1.08 o
   0  -4   2      471.55      504.26      5.02 o
   1  -4   2        6.22        4.44      0.31 o
   2  -4   2      220.62      222.27      2.46 o
   3  -4   2        0.36        0.46      0.16 o
   4  -4   2       10.05       10.26      0.43 o
   5  -4   2       72.80       70.79      1.67 o
   6  -4   2       17.54       20.08      0.71 o
   7  -4   2        0.48       -0.06      0.48 o
  -8  -3   2        2.59        2.94      0.59 o
  -7  -3   2       26.89       29.27      0.84 o
  -6  -3   2       36.86       35.33      0.82 o
  -5  -3   2        0.41        0.61      0.24 o
  -4  -3   2       28.75       30.53      0.54 o
  -3  -3   2      473.89      469.11      4.66 o
  -2  -3   2      404.07      397.00      3.97 o
  -1  -3   2      253.03      241.27      2.25 o
   0  -3   2      427.08      423.73      3.94 o
   1  -3   2        0.14        0.00      0.08 o
   2  -3   2        7.83        8.50      0.29 o
   3  -3   2      152.08      143.00      1.54 o
   4  -3   2      212.28      215.70      2.46 o
   5  -3   2        4.38        4.21      0.27 o
   6  -3   2        0.64       -0.33      0.27 o
   7  -3   2        0.57        0.56      0.35 o
   8  -3   2       10.94       12.32      0.85 o
  -8  -2   2        0.00        0.18      0.39 o
  -7  -2   2        6.70        9.35      0.49 o
  -6  -2   2       40.26       41.27      0.94 o
  -5  -2   2       36.35       33.98      0.73 o
  -4  -2   2        0.04        0.05      0.09 o
  -3  -2   2       16.89       11.59      0.31 o
  -2  -2   2       13.30       11.13      0.28 o
  -1  -2   2      129.82      131.73      1.28 o
   0  -2   2      230.95      218.08      2.10 o
   1  -2   2      470.80      440.08      3.80 o
   2  -2   2      775.79      763.43      6.80 o
   3  -2   2      209.13      206.21      1.99 o
   4  -2   2      105.78      107.18      1.63 o
   5  -2   2       19.35       17.20      0.68 o
   6  -2   2       23.86       24.48      1.08 o
   7  -2   2       45.65       39.44      1.50 o
   8  -2   2       10.31       10.56      0.92 o
  -8  -1   2        3.36        3.23      0.40 o
  -7  -1   2        4.13        3.82      0.32 o
  -6  -1   2      120.06      121.20      2.36 o
  -5  -1   2      381.14      379.84      5.45 o
  -4  -1   2       39.11       45.93      2.99 o
  -3  -1   2       10.34       14.01      0.27 o
  -2  -1   2      256.67      246.15      2.44 o
  -1  -1   2      549.45      542.87      4.91 o
   0  -1   2     1966.10     1841.36     40.74 o
   1  -1   2      111.09      104.29      1.07 o
   2  -1   2      104.82      110.85      1.33 o
   3  -1   2        0.19        0.35      0.08 o
   4  -1   2       95.58       78.68      1.00 o
   5  -1   2       97.20       87.96      1.99 o
   6  -1   2      112.57      109.13      2.33 o
   7  -1   2       33.03       28.36      1.32 o
   8  -1   2        9.85        7.99      0.48 o
  -8   0   2        0.24       -0.14      0.24 o
  -7   0   2       55.52       59.52      1.57 o
  -6   0   2        5.85        6.57      0.39 o
  -5   0   2       21.56       21.38      0.54 o
  -4   0   2        4.21        4.06      0.24 o
  -3   0   2      175.19      159.94      1.58 o
  -2   0   2      736.24      729.75      6.52 o
  -1   0   2      487.24      463.52      4.01 o
   1   0   2      352.07      333.85      2.75 o
   2   0   2       39.62       41.05      0.43 o
   3   0   2        1.18        1.97      0.12 o
   4   0   2      185.19      185.61      3.96 o
   5   0   2        0.10       -0.33      0.36 o
   6   0   2       24.97       21.11      1.74 o
  -8   1   2        3.46        1.61      0.45 o
  -7   1   2        3.90        4.82      0.51 o
  -6   1   2       16.95       18.14      1.05 o
  -5   1   2      234.70      229.64      6.55 o
  -4   1   2      263.27      253.62      2.57 o
  -3   1   2      211.66      180.38      1.81 o
  -2   1   2      417.56      415.00      3.82 o
  -1   1   2        5.20        7.68      0.16 o
   0   1   2      859.28      862.47      7.74 o
   1   1   2       73.09       74.39      0.66 o
   2   1   2     1824.66     1763.98     33.41 o
   3   1   2        0.18        0.31      0.07 o
   4   1   2      689.00      733.85     15.80 o
   5   1   2       76.89       85.95      3.58 o
   6   1   2        7.49        5.92      1.08 o
   7   1   2        0.93        0.36      0.66 o
   8   1   2       48.92       44.09      2.98 o
  -8   2   2        5.02        6.30      0.65 o
  -7   2   2       32.77       32.92      1.24 o
  -6   2   2       62.10       58.40      1.91 o
  -5   2   2      190.93      187.93      3.31 o
  -4   2   2      228.10      224.16      3.01 o
  -3   2   2       66.59       67.37      1.03 o
  -2   2   2       89.66      100.61      1.49 o
  -1   2   2       56.25       48.39      0.63 o
   2   2   2        0.00        0.33      0.10 o
   3   2   2      242.64      242.11      2.40 o
   4   2   2        0.19        0.43      0.12 o
   5   2   2       85.92       91.83      1.32 o
   6   2   2       92.87       82.86      1.59 o
   7   2   2       15.51       15.69      0.88 o
   8   2   2        0.00        0.81      0.90 o
  -7   3   2        6.62        9.23      0.80 o
  -6   3   2        0.80        1.11      0.38 o
  -5   3   2       27.37       29.72      0.68 o
  -4   3   2        9.97       10.09      0.59 o
  -3   3   2      279.80      264.36      3.01 o
  -2   3   2       94.08       87.93      1.21 o
  -1   3   2       18.02       17.19      0.42 o
   0   3   2        1.18        1.50      0.16 o
   1   3   2      235.91      228.16      2.90 o
   2   3   2      181.52      175.01      2.03 o
   3   3   2       26.02       25.70      0.46 o
   4   3   2      135.61      127.27      2.06 o
   5   3   2       79.30       85.60      1.72 o
   6   3   2       13.36       15.05      0.66 o
   7   3   2        9.75       12.53      0.56 o
   8   3   2       29.92       25.70      1.08 o
  -7   4   2        1.35        2.71      0.78 o
  -6   4   2        0.05       -0.05      0.31 o
  -5   4   2       92.47       93.35      2.10 o
  -4   4   2       18.13       15.93      0.59 o
  -3   4   2       34.53       40.55      1.46 o
  -2   4   2      109.13      107.87      1.61 o
  -1   4   2      930.52      914.98     11.26 o
   0   4   2      127.60      137.65      1.90 o
   1   4   2        4.23        3.39      0.29 o
   2   4   2      411.74      414.79      4.50 o
   3   4   2        0.74        0.22      0.15 o
   4   4   2       66.03       72.96      1.39 o
   5   4   2      197.47      198.75      3.63 o
   6   4   2      116.60      110.54      2.65 o
   7   4   2       11.83       10.48      0.51 o
   8   4   2        3.33        2.18      0.36 o
  -6   5   2        4.73        4.61      0.95 o
  -5   5   2       45.76       42.32      1.79 o
  -4   5   2        2.53        2.40      0.39 o
  -3   5   2      194.47      194.64      2.95 o
  -2   5   2        5.13        3.85      0.34 o
  -1   5   2      612.72      624.60     10.70 o
   0   5   2        8.56        7.26      0.65 o
   1   5   2        3.93        2.98      0.31 o
   2   5   2      204.06      206.11      3.53 o
   3   5   2      104.89      107.87      1.65 o
   4   5   2      119.79      119.21      1.78 o
   5   5   2        8.31        8.22      0.47 o
   6   5   2        0.14        0.56      0.28 o
   7   5   2        0.05        0.00      0.26 o
  -5   6   2        8.83        9.01      0.95 o
  -4   6   2        0.01        0.68      0.40 o
  -3   6   2      128.30      138.34      4.69 o
  -2   6   2       63.00       68.00      2.01 o
  -1   6   2       50.33       42.05      1.62 o
   0   6   2       26.93       25.46      1.15 o
   1   6   2      189.61      182.74      7.61 o
   2   6   2        0.76        0.14      0.38 o
   3   6   2      152.90      155.92      2.51 o
   4   6   2        0.51        1.07      0.32 o
   5   6   2        9.58       10.83      0.75 o
   6   6   2       35.38       32.26      1.56 o
   7   6   2        2.16        1.94      0.48 o
  -4   7   2      125.49      122.98      5.38 o
  -3   7   2        2.84        3.23      0.76 o
  -2   7   2        8.61        8.00      1.00 o
  -1   7   2      107.93      101.03      3.32 o
   0   7   2       95.29       95.49      5.61 o
   1   7   2        6.61        7.52      1.16 o
   2   7   2        8.65        9.50      0.84 o
   3   7   2        9.57        9.59      0.84 o
   4   7   2        6.34        4.70      0.65 o
   5   7   2        2.25        2.21      0.50 o
   6   7   2        1.16        0.77      0.40 o
  -3   8   2       72.05       68.91      2.87 o
  -2   8   2       46.28       44.28      2.22 o
  -1   8   2       30.28       29.95      2.44 o
   0   8   2       28.08       31.40      1.81 o
   1   8   2       10.31       10.95      1.59 o
   2   8   2        8.45        7.79      1.04 o
   3   8   2       10.47        9.76      1.12 o
   4   8   2       24.21       22.64      1.24 o
   0   9   2       18.13       15.92      1.60 o
   1   9   2       26.40       24.52      1.95 o
   2   9   2       23.13       23.20      1.84 o
  -3  -8   3       17.26       19.82      1.54 o
  -2  -8   3       72.19       69.42      2.24 o
  -1  -8   3        0.09        0.35      0.49 o
   0  -8   3        3.01        1.48      0.55 o
   1  -8   3       25.75       28.89      1.50 o
   2  -8   3       17.56       15.30      1.22 o
   3  -8   3       33.35       40.25      2.33 o
  -5  -7   3       37.27       38.82      1.49 o
  -4  -7   3        1.05        0.94      0.57 o
  -3  -7   3      101.05      107.81      2.39 o
  -2  -7   3       18.42       19.03      1.18 o
  -1  -7   3        4.63        3.17      0.76 o
   0  -7   3       70.23       63.53      2.61 o
   1  -7   3        9.27        9.14      0.87 o
   2  -7   3      114.95      103.95      3.39 o
   3  -7   3      173.72      182.90      4.05 o
   4  -7   3       10.65        9.95      1.56 o
   5  -7   3       70.79       78.64      3.11 o
  -6  -6   3        2.28        3.29      0.43 o
  -5  -6   3        6.06        6.49      0.56 o
  -4  -6   3        1.53        1.13      0.52 o
  -3  -6   3       71.67       77.79      1.82 o
  -2  -6   3        0.13        0.45      0.34 o
  -1  -6   3      219.92      222.20      3.83 o
   0  -6   3      112.69      116.84      2.50 o
   1  -6   3       12.01       11.10      0.89 o
   2  -6   3      163.15      169.13      3.58 o
   3  -6   3      122.26      131.31      2.59 o
   4  -6   3       96.84       93.60      2.98 o
   5  -6   3        0.15        0.54      0.48 o
   6  -6   3        0.36        0.36      0.50 o
  -6  -5   3        9.14        8.62      0.49 o
  -5  -5   3       41.67       36.60      1.08 o
  -4  -5   3       18.82       21.21      0.74 o
  -3  -5   3      228.87      224.90      3.29 o
  -2  -5   3        0.85        1.02      0.23 o
  -1  -5   3        0.06       -0.02      0.16 o
   0  -5   3       11.42       13.64      0.48 o
   1  -5   3      830.93      857.55      9.72 o
   2  -5   3       15.63       18.61      0.65 o
   3  -5   3       51.73       50.14      1.13 o
   4  -5   3      581.91      606.44      8.04 o
   5  -5   3        6.06        4.47      0.65 o
   6  -5   3      114.19      110.36      2.93 o
   7  -5   3       64.98       74.86      3.37 o
  -7  -4   3       37.51       33.48      1.03 o
  -6  -4   3        2.55        3.25      0.39 o
  -5  -4   3       96.38       98.76      1.54 o
  -4  -4   3       66.35       62.43      1.05 o
  -3  -4   3       17.87       18.77      0.56 o
  -2  -4   3      105.34      103.15      1.35 o
  -1  -4   3     1101.76     1094.67     10.42 o
   0  -4   3        1.28        0.40      0.15 o
   1  -4   3     1124.65     1172.15     11.92 o
   2  -4   3       33.50       30.81      0.66 o
   3  -4   3      185.07      190.66      2.32 o
   4  -4   3      160.41      161.41      2.20 o
   5  -4   3      215.57      216.35      3.96 o
   6  -4   3        8.93        8.95      0.55 o
   7  -4   3       22.54       20.87      1.53 o
  -7  -3   3      130.59      137.97      2.44 o
  -6  -3   3       59.20       65.20      1.25 o
  -5  -3   3       14.82       17.13      0.47 o
  -4  -3   3       19.80       18.10      0.44 o
  -3  -3   3      154.20      141.68      1.78 o
  -2  -3   3        3.25        2.89      0.20 o
  -1  -3   3      690.66      662.91      6.45 o
   0  -3   3        3.79        4.27      0.23 o
   1  -3   3      640.68      644.31      5.91 o
   2  -3   3      406.29      409.35      4.12 o
   3  -3   3      818.04      814.31      7.36 o
   4  -3   3        0.13        0.12      0.13 o
   5  -3   3      118.89      119.12      1.64 o
   6  -3   3        0.15        0.46      0.31 o
   7  -3   3       80.54       82.19      4.53 o
   8  -3   3        1.28        3.13      0.52 o
  -8  -2   3        3.17        3.26      0.45 o
  -7  -2   3        0.07        0.20      0.24 o
  -6  -2   3       59.04       60.69      1.53 o
  -5  -2   3      105.90      102.80      2.63 o
  -4  -2   3      107.31      108.73      1.40 o
  -3  -2   3     1183.82     1193.12     12.08 o
  -2  -2   3      170.87      189.86      2.03 o
  -1  -2   3        1.30        0.93      0.25 o
   0  -2   3      131.23      134.57      1.43 o
   1  -2   3     1905.93     1902.12     16.70 o
   2  -2   3      309.77      328.18      3.28 o
   3  -2   3        2.35        1.83      0.16 o
   4  -2   3      111.49      108.70      1.24 o
   5  -2   3      113.07      111.83      2.17 o
   6  -2   3       44.23       45.04      1.09 o
   7  -2   3       13.19       12.44      0.68 o
   8  -2   3        8.01        8.92      1.05 o
  -8  -1   3        7.03        5.67      0.55 o
  -7  -1   3       38.13       37.44      1.20 o
  -6  -1   3      371.37      373.03      6.30 o
  -5  -1   3        8.38        9.09      0.49 o
  -4  -1   3       66.56       68.40      0.92 o
  -3  -1   3        0.21        0.42      0.19 o
  -2  -1   3       79.99       79.63      0.91 o
  -1  -1   3     2261.44     2092.24     55.10 o
   0  -1   3      149.42      162.84      1.85 o
   1  -1   3      207.43      219.46      2.25 o
   2  -1   3       33.83       26.40      0.44 o
   3  -1   3      383.90      355.74      3.70 o
   4  -1   3       99.88      102.62      1.60 o
   5  -1   3       68.74       66.56      1.32 o
   6  -1   3        1.72        1.95      0.22 o
   7  -1   3       97.46       88.29      2.02 o
   8  -1   3       26.11       24.88      2.09 o
  -8   0   3        0.00       -0.02      0.28 o
  -7   0   3        5.28        5.95      0.53 o
  -6   0   3        3.05        2.79      0.32 o
  -5   0   3       16.30       19.27      0.61 o
  -4   0   3       68.03       64.48      0.77 o
  -3   0   3      823.42      814.12      7.79 o
  -2   0   3      567.04      595.05      5.16 o
  -1   0   3      162.51      137.11      1.32 o
   0   0   3        6.06        6.29      0.18 o
   1   0   3     1563.14     1518.20     41.83 o
   2   0   3      210.89      211.71      2.12 o
   3   0   3      825.90      801.04      9.53 o
   4   0   3        1.40        1.60      0.24 o
   5   0   3        0.43        0.58      0.17 o
   6   0   3       36.17       36.01      1.23 o
   7   0   3        9.18        9.39      0.47 o
  -8   1   3       29.64       33.76      1.70 o
  -7   1   3        0.68        0.99      0.36 o
  -6   1   3        0.01       -0.27      0.23 o
  -5   1   3        5.70        5.23      0.35 o
  -4   1   3       86.17       86.93      1.07 o
  -3   1   3        0.53        0.79      0.12 o
  -2   1   3       13.44       13.75      0.27 o
   0   1   3      210.92      207.36      1.92 o
   2   1   3       95.95      100.99      1.04 o
   3   1   3       12.99       12.08      0.26 o
   4   1   3      208.27      218.98      2.77 o
   5   1   3      149.39      142.55      2.41 o
   6   1   3       13.52       14.56      1.62 o
   7   1   3       13.59       12.03      1.59 o
   8   1   3       25.47       28.48      2.38 o
  -7   2   3       40.19       46.92      1.59 o
  -6   2   3        0.04       -0.17      0.28 o
  -5   2   3        4.64        4.13      0.43 o
  -4   2   3        2.13        1.69      0.33 o
  -3   2   3      454.67      454.90      4.91 o
  -2   2   3       47.10       47.48      0.63 o
  -1   2   3     1087.37     1020.91     10.84 o
   0   2   3       33.82       35.49      0.50 o
   1   2   3      255.47      269.82      2.44 o
   2   2   3       73.27       70.44      0.85 o
   3   2   3      886.45      845.77      8.68 o
   4   2   3      469.40      468.69      5.20 o
   5   2   3       36.49       31.78      0.68 o
   6   2   3        4.29        3.38      0.27 o
   7   2   3        1.09        1.49      0.21 o
   8   2   3        0.20       -0.30      0.72 o
  -7   3   3        0.59        0.24      0.57 o
  -6   3   3       16.02       16.56      0.70 o
  -5   3   3       65.46       67.34      1.62 o
  -4   3   3        4.31        4.67      0.35 o
  -3   3   3      540.06      535.54      6.27 o
  -2   3   3      139.93      146.96      1.84 o
  -1   3   3        1.65        1.66      0.18 o
   0   3   3        3.37        4.00      0.22 o
   1   3   3     1075.24     1046.04     11.53 o
   2   3   3      406.78      411.35      4.12 o
   3   3   3       99.92       92.40      1.31 o
   4   3   3        0.00        0.06      0.10 o
   5   3   3        0.47        0.29      0.18 o
   6   3   3       15.41       13.62      0.47 o
   7   3   3       12.02       11.14      0.53 o
   8   3   3        6.07        4.43      0.49 o
  -7   4   3       11.12       11.10      1.41 o
  -6   4   3        0.47        0.03      0.35 o
  -5   4   3       46.36       44.53      1.65 o
  -4   4   3       28.17       26.03      0.88 o
  -3   4   3        4.96        4.63      0.38 o
  -2   4   3       51.61       54.64      1.02 o
  -1   4   3      151.22      147.64      2.54 o
   0   4   3      411.07      426.62      4.66 o
   1   4   3      669.78      694.40      7.96 o
   2   4   3     1763.91     1823.74     17.46 o
   3   4   3       96.40       94.26      1.31 o
   4   4   3        0.53        1.03      0.26 o
   5   4   3        8.91        7.92      0.47 o
   6   4   3        0.98        1.70      0.27 o
   7   4   3        5.62        6.82      0.42 o
   8   4   3        0.06        0.09      0.27 o
  -6   5   3       30.84       27.48      1.35 o
  -5   5   3        1.08        0.58      0.45 o
  -4   5   3       12.83       12.09      0.73 o
  -3   5   3       45.59       43.70      1.43 o
  -2   5   3      113.11      121.46      2.49 o
  -1   5   3        1.08        0.31      0.21 o
   0   5   3      187.82      190.60      2.40 o
   1   5   3      219.71      212.48      3.90 o
   2   5   3        5.03        5.73      0.44 o
   3   5   3      118.06      116.17      2.19 o
   4   5   3       88.83       85.68      1.65 o
   5   5   3        1.58        0.83      0.23 o
   6   5   3       26.43       25.67      0.98 o
   7   5   3        4.90        6.33      0.49 o
  -5   6   3       34.18       34.48      1.70 o
  -4   6   3       11.42       13.73      1.00 o
  -3   6   3       18.65       19.19      1.09 o
  -2   6   3       28.65       27.55      1.27 o
  -1   6   3        0.95        1.78      0.40 o
   0   6   3       10.08        8.01      0.55 o
   1   6   3       43.63       44.28      2.42 o
   2   6   3      322.23      313.71      5.83 o
   3   6   3      252.37      236.08      5.51 o
   4   6   3        3.38        3.51      0.44 o
   5   6   3       47.46       50.45      1.30 o
   6   6   3        0.62        0.78      0.43 o
   7   6   3       12.13       11.52      0.86 o
  -4   7   3        5.60        6.11      1.32 o
  -3   7   3       22.62       18.24      2.00 o
  -2   7   3        3.53        2.12      0.68 o
  -1   7   3       30.23       35.71      1.84 o
   0   7   3        2.60        3.27      0.73 o
   1   7   3        0.93       -0.06      0.48 o
   2   7   3        4.13        4.00      0.59 o
   3   7   3       67.26       63.30      1.94 o
   4   7   3       19.10       17.87      1.06 o
   5   7   3        5.07        6.47      0.68 o
   6   7   3        7.78        7.43      0.80 o
  -3   8   3       13.68       15.42      1.55 o
  -2   8   3       14.89       13.87      1.45 o
  -1   8   3        1.15        1.40      0.66 o
   0   8   3       37.54       38.01      2.02 o
   1   8   3       45.73       50.16      2.29 o
   2   8   3        3.75        3.94      0.81 o
   3   8   3        0.08       -0.48      0.69 o
   4   8   3        1.64        0.51      0.48 o
   1   9   3       17.61       17.57      1.63 o
  -3  -8   4       45.71       46.25      2.19 o
  -2  -8   4        5.29        6.59      0.84 o
  -1  -8   4       11.85       12.68      1.52 o
   0  -8   4        0.18       -0.24      0.46 o
   1  -8   4       61.44       70.53      2.33 o
   2  -8   4       20.74       20.84      1.43 o
  -4  -7   4        0.55        0.83      0.56 o
  -3  -7   4       42.36       40.49      2.20 o
  -2  -7   4        4.16        3.96      0.67 o
  -1  -7   4        0.08       -0.01      0.39 o
   0  -7   4        4.48        2.77      0.59 o
   1  -7   4        2.73        3.22      0.62 o
   2  -7   4       12.12       11.38      1.01 o
   3  -7   4        1.42       -0.26      0.63 o
   4  -7   4       13.80       10.98      1.68 o
  -5  -6   4        9.66        9.66      0.70 o
  -4  -6   4        0.16        0.25      0.44 o
  -3  -6   4      203.22      208.79      4.29 o
  -2  -6   4        1.63        2.06      0.52 o
  -1  -6   4      542.97      534.60      9.34 o
   0  -6   4        4.90        4.63      0.64 o
   1  -6   4       56.56       51.99      1.43 o
   2  -6   4       10.37        7.33      0.67 o
   3  -6   4        3.22        2.40      0.47 o
   4  -6   4        9.20        8.92      1.27 o
   5  -6   4        0.12        0.10      0.54 o
   6  -6   4        1.70        2.29      0.62 o
  -6  -5   4        3.97        2.84      0.40 o
  -5  -5   4       57.79       60.71      1.49 o
  -4  -5   4        7.42        5.94      0.47 o
  -3  -5   4       14.22       13.68      0.88 o
  -2  -5   4        7.81        9.13      0.61 o
  -1  -5   4      274.58      290.95      6.62 o
   0  -5   4       72.99       79.62      1.41 o
   1  -5   4      816.28      810.65      8.54 o
   2  -5   4       35.91       37.83      0.92 o
   3  -5   4      608.18      628.01      7.31 o
   4  -5   4      189.95      201.44      4.49 o
   5  -5   4        0.75        0.18      0.41 o
   6  -5   4        0.03       -0.19      0.37 o
  -7  -4   4       14.75       19.25      1.01 o
  -6  -4   4       43.37       37.75      1.31 o
  -5  -4   4       35.75       39.97      0.97 o
  -4  -4   4       33.04       32.05      0.79 o
  -3  -4   4      131.24      133.29      1.82 o
  -2  -4   4       33.74       38.23      0.77 o
  -1  -4   4      186.94      184.17      2.28 o
   0  -4   4       54.04       60.81      0.95 o
   1  -4   4      387.14      410.95      4.53 o
   2  -4   4       14.69       13.81      0.50 o
   3  -4   4     1040.27     1049.76     10.14 o
   4  -4   4       27.75       28.53      0.77 o
   5  -4   4      477.13      499.63      7.17 o
   6  -4   4        1.75        1.41      0.32 o
   7  -4   4       13.53       13.26      1.35 o
  -7  -3   4        2.30        1.00      0.32 o
  -6  -3   4        2.13        2.35      0.35 o
  -5  -3   4       94.88       94.63      1.47 o
  -4  -3   4       84.67       83.85      1.36 o
  -3  -3   4      431.85      439.15      4.80 o
  -2  -3   4      391.73      408.20      4.84 o
  -1  -3   4       18.68       17.72      0.46 o
   0  -3   4      377.27      427.71      4.29 o
   1  -3   4      349.87      321.64      3.32 o
   2  -3   4        4.63        2.81      0.22 o
   3  -3   4       22.00       23.35      0.54 o
   4  -3   4      124.35      128.88      1.80 o
   5  -3   4     1108.90     1123.38     12.29 o
   6  -3   4        1.45        1.11      0.33 o
   7  -3   4      323.28      321.08     15.31 o
   8  -3   4       23.19       28.16      1.21 o
  -7  -2   4        2.23        2.04      0.41 o
  -6  -2   4       82.12       85.14      2.01 o
  -5  -2   4      123.65      123.18      1.88 o
  -4  -2   4       46.92       45.49      0.77 o
  -3  -2   4      216.55      248.45      2.86 o
  -2  -2   4       13.27       17.71      0.41 o
  -1  -2   4     1811.52     1808.63     16.04 o
   0  -2   4     1289.00     1337.23     13.48 o
   1  -2   4      130.10      113.32      1.34 o
   2  -2   4     1828.18     2014.84     20.24 o
   3  -2   4      519.26      485.60      5.13 o
   4  -2   4       47.79       56.27      0.78 o
   5  -2   4      587.57      586.35      8.27 o
   6  -2   4       10.47       10.36      0.54 o
   7  -2   4       11.71       12.61      0.71 o
   8  -2   4        0.57        1.60      0.38 o
  -7  -1   4      136.47      142.33      2.82 o
  -6  -1   4      132.40      134.16      2.35 o
  -5  -1   4      286.05      294.76      3.89 o
  -4  -1   4       13.01       14.48      0.39 o
  -3  -1   4      564.91      542.74      5.39 o
  -2  -1   4        1.36        3.23      0.18 o
  -1  -1   4      440.07      408.92      4.35 o
   0  -1   4      201.94      201.02      2.04 o
   1  -1   4      379.47      367.58      6.02 o
   2  -1   4      482.91      497.95      5.21 o
   3  -1   4     1421.63     1424.31     14.31 o
   4  -1   4      316.61      332.76      4.17 o
   5  -1   4       14.80       13.53      0.58 o
   6  -1   4      209.49      210.46      4.95 o
   7  -1   4       50.13       49.84      2.38 o
   8  -1   4        5.42        4.90      0.44 o
  -7   0   4        7.11        7.63      0.54 o
  -6   0   4        0.01       -0.28      0.21 o
  -5   0   4      680.76      694.93      8.14 o
  -4   0   4        0.74        0.86      0.26 o
  -3   0   4     1593.36     1524.31     13.65 o
  -2   0   4      547.13      601.79      5.56 o
  -1   0   4       74.17       84.04      0.97 o
   0   0   4       77.12       92.98      1.05 o
   1   0   4     1574.87     1560.11     15.83 o
   2   0   4      153.31      156.04      1.57 o
   3   0   4      183.16      193.20      2.13 o
   4   0   4       61.67       66.38      1.08 o
   5   0   4      365.07      369.14     12.89 o
   6   0   4       23.28       24.33      1.02 o
   7   0   4       41.84       38.77      1.41 o
   8   0   4        8.95        9.16      0.44 o
  -7   1   4       58.71       60.59      1.89 o
  -6   1   4        3.70        3.84      0.41 o
  -5   1   4     1044.90     1033.79     10.59 o
  -4   1   4       20.15       17.86      0.39 o
  -3   1   4       23.56       28.68      0.51 o
  -2   1   4      176.60      190.22      1.84 o
  -1   1   4     1498.27     1459.74     13.31 o
   0   1   4        9.88        8.03      0.25 o
   1   1   4      630.19      646.61      5.58 o
   2   1   4        4.60        2.91      0.16 o
   3   1   4      465.65      448.73      4.15 o
   4   1   4        9.88       10.35      0.25 o
   5   1   4      216.33      214.08      2.79 o
   6   1   4       13.09       10.61      0.65 o
   7   1   4        2.95        4.00      0.65 o
  -7   2   4       99.69       96.48      3.88 o
  -6   2   4        6.99        8.25      0.89 o
  -5   2   4        1.64        1.88      0.35 o
  -4   2   4        3.60        2.65      0.31 o
  -3   2   4      674.43      652.93      6.52 o
  -2   2   4       27.11       29.26      0.51 o
  -1   2   4      322.62      317.40      3.08 o
   0   2   4        9.23        7.21      0.28 o
   1   2   4     1910.32     1896.35     17.92 o
   2   2   4        0.20        0.42      0.10 o
   3   2   4     1092.32     1089.83     11.17 o
   4   2   4        0.02        0.06      0.12 o
   5   2   4       13.78       14.28      0.45 o
   6   2   4        0.20        0.40      0.14 o
   7   2   4       84.12       85.85      2.13 o
   8   2   4       10.42        8.94      0.41 o
  -7   3   4        0.03       -0.36      0.57 o
  -6   3   4       28.71       33.34      2.35 o
  -5   3   4      360.81      366.03      6.29 o
  -4   3   4       13.00       10.34      0.60 o
  -3   3   4       34.36       34.69      0.86 o
  -2   3   4        1.21        2.01      0.20 o
  -1   3   4      376.42      355.44      4.26 o
   0   3   4      234.88      233.04      2.94 o
   1   3   4      367.38      336.55      4.03 o
   2   3   4      387.52      387.28      3.93 o
   3   3   4      161.80      168.84      2.17 o
   4   3   4        6.79        6.26      0.26 o
   5   3   4      646.59      659.43      9.33 o
   6   3   4       19.61       15.49      0.53 o
   7   3   4       19.24       15.79      0.66 o
   8   3   4        4.16        3.62      0.61 o
  -6   4   4        0.09        0.41      0.45 o
  -5   4   4        0.28       -0.20      0.51 o
  -4   4   4      102.98      101.34      2.42 o
  -3   4   4      350.78      356.05      5.46 o
  -2   4   4      348.99      337.95      4.19 o
  -1   4   4      881.53      893.54     10.23 o
   0   4   4      144.68      132.23      1.65 o
   1   4   4       85.47       89.28      1.41 o
   2   4   4      276.20      281.96      3.02 o
   3   4   4      250.14      239.15      3.18 o
   4   4   4        7.28        8.97      0.35 o
   5   4   4       59.61       54.49      2.22 o
   6   4   4        0.01        0.08      0.22 o
   7   4   4       43.93       50.01      1.37 o
   8   4   4        9.75        7.81      0.57 o
  -6   5   4       11.24       12.64      1.07 o
  -5   5   4        9.84        9.87      0.97 o
  -4   5   4        6.36        6.16      0.67 o
  -3   5   4       54.93       53.71      1.66 o
  -2   5   4        4.14        3.80      0.56 o
  -1   5   4       14.22       11.81      0.56 o
   0   5   4      103.01      101.45      1.70 o
   1   5   4      403.64      403.78      4.93 o
   2   5   4      125.41      130.25      1.94 o
   3   5   4      188.92      196.47      3.61 o
   4   5   4        3.87        3.89      0.33 o
   5   5   4       28.44       29.31      0.77 o
   6   5   4        9.26        7.33      0.53 o
   7   5   4        2.33        2.45      0.38 o
  -5   6   4       36.24       40.21      1.85 o
  -4   6   4        4.20        4.12      0.75 o
  -3   6   4        0.71        0.65      0.43 o
  -2   6   4       39.80       37.05      1.41 o
  -1   6   4      263.12      257.07      5.06 o
   0   6   4       30.36       30.53      1.37 o
   1   6   4       61.37       64.42      1.62 o
   2   6   4        0.23       -0.01      0.39 o
   3   6   4       45.14       36.96      1.29 o
   4   6   4       44.29       46.44      1.28 o
   5   6   4       37.23       40.46      1.16 o
   6   6   4       11.37        9.74      0.79 o
   7   6   4        1.51        1.85      0.49 o
  -4   7   4       35.70       33.92      2.62 o
  -3   7   4       27.07       31.19      5.02 o
  -2   7   4        0.62        0.80      0.57 o
  -1   7   4       80.66       85.52      5.35 o
   0   7   4       78.01       74.65      2.79 o
   1   7   4        0.27       -0.62      0.41 o
   2   7   4       10.52       10.15      1.51 o
   3   7   4       14.49       15.91      1.07 o
   4   7   4       17.49       16.89      1.04 o
   5   7   4        0.74        0.18      0.43 o
   6   7   4       11.10       13.75      1.44 o
  -2   8   4       28.77       32.85      1.99 o
  -1   8   4        5.01        4.96      0.95 o
   0   8   4        0.42       -0.25      0.81 o
   1   8   4       13.46       16.03      1.67 o
   2   8   4        7.57        7.91      1.32 o
   3   8   4       46.79       38.11      2.68 o
   4   8   4       67.18       62.10      2.35 o
  -2  -8   5       15.16       17.66      1.29 o
  -1  -8   5        0.02        0.10      0.48 o
   0  -8   5        0.01        0.16      0.64 o
   1  -8   5        1.80        0.91      0.60 o
   2  -8   5        0.00       -0.68      0.45 o
  -4  -7   5       34.34       37.61      1.98 o
  -3  -7   5        6.44        4.95      0.72 o
  -2  -7   5       46.74       45.64      1.73 o
  -1  -7   5        9.48        9.44      0.91 o
   0  -7   5        1.04        1.23      0.48 o
   1  -7   5        0.96        0.35      0.42 o
   2  -7   5       15.23       18.70      1.23 o
   3  -7   5       20.86       21.69      1.37 o
   4  -7   5        1.73        3.91      1.20 o
  -5  -6   5        0.62        0.27      0.38 o
  -4  -6   5        5.84        6.34      0.88 o
  -3  -6   5      127.18      128.03      4.43 o
  -2  -6   5      184.33      194.23      4.14 o
  -1  -6   5        6.52        5.17      1.10 o
   0  -6   5       93.80       97.63      2.54 o
   1  -6   5        4.21        3.20      0.56 o
   2  -6   5       65.75       72.67      1.80 o
   3  -6   5        9.21       10.36      0.76 o
   4  -6   5        5.21        5.23      0.81 o
   5  -6   5        6.39        6.55      0.95 o
  -6  -5   5        2.93        2.37      0.41 o
  -5  -5   5        0.01       -0.42      0.28 o
  -4  -5   5        4.76        4.57      0.49 o
  -3  -5   5        0.86        0.28      0.30 o
  -2  -5   5        0.42        0.33      0.29 o
  -1  -5   5      301.74      289.70      6.78 o
   0  -5   5        3.20        2.23      0.37 o
   1  -5   5      296.94      292.65      4.18 o
   2  -5   5       21.68       21.05      0.77 o
   3  -5   5       16.48       15.31      0.66 o
   4  -5   5       18.24       18.14      0.77 o
   5  -5   5       26.53       28.23      1.14 o
   6  -5   5        0.07       -0.14      0.39 o
  -6  -4   5       18.22       20.49      1.13 o
  -5  -4   5       26.68       26.53      0.93 o
  -4  -4   5        2.28        2.76      0.35 o
  -3  -4   5       31.18       30.80      0.78 o
  -2  -4   5        6.89        6.19      0.36 o
  -1  -4   5       52.14       46.87      0.89 o
   0  -4   5      151.56      157.82      2.87 o
   1  -4   5       41.64       35.01      0.77 o
   2  -4   5       94.73       98.04      1.47 o
   3  -4   5      475.10      480.14      5.71 o
   4  -4   5       66.39       66.94      1.32 o
   5  -4   5      112.43      117.24      2.19 o
   6  -4   5        3.84        3.89      0.65 o
   7  -4   5        0.16        0.39      0.54 o
  -7  -3   5        0.01       -0.18      0.35 o
  -6  -3   5        3.22        2.99      0.33 o
  -5  -3   5       66.27       65.69      1.48 o
  -4  -3   5      115.75      113.77      1.73 o
  -3  -3   5      342.93      353.04      4.02 o
  -2  -3   5       57.78       62.45      0.97 o
  -1  -3   5        1.24        0.06      0.15 o
   0  -3   5        0.45        0.20      0.13 o
   1  -3   5      754.69      766.35      7.46 o
   2  -3   5       13.53       11.48      0.62 o
   3  -3   5       63.77       70.98      1.04 o
   4  -3   5      375.25      398.71      5.40 o
   5  -3   5       12.65       12.32      0.62 o
   6  -3   5       61.77       61.30      1.56 o
   7  -3   5       68.67       73.59      2.16 o
  -7  -2   5        0.44        0.33      0.35 o
  -6  -2   5        7.76        8.77      0.68 o
  -5  -2   5        2.59        2.52      0.34 o
  -4  -2   5        0.07        0.06      0.15 o
  -3  -2   5       27.24       23.40      0.57 o
  -2  -2   5      374.40      395.07      4.36 o
  -1  -2   5     1110.52     1108.37     13.71 o
   0  -2   5      112.75      117.28      2.11 o
   1  -2   5      975.18     1095.15     12.11 o
   2  -2   5      116.19      122.39      1.58 o
   3  -2   5        3.59        1.84      0.21 o
   4  -2   5       26.37       23.06      0.52 o
   5  -2   5        0.09       -0.05      0.17 o
   6  -2   5       37.80       39.75      1.09 o
   7  -2   5       10.24       11.98      0.86 o
   8  -2   5       12.56       13.20      0.80 o
  -7  -1   5       16.96       16.70      0.74 o
  -6  -1   5       93.29       91.54      1.84 o
  -5  -1   5       12.05       11.52      0.85 o
  -4  -1   5      226.24      234.64      2.98 o
  -3  -1   5       81.99       78.02      1.13 o
  -2  -1   5       99.82       99.29      1.18 o
  -1  -1   5        9.78       12.51      0.36 o
   0  -1   5      519.14      498.44      5.29 o
   1  -1   5     1880.71     1952.30     21.45 o
   2  -1   5      191.42      187.23      2.37 o
   3  -1   5      583.83      638.69      7.84 o
   4  -1   5       33.66       37.82      0.61 o
   5  -1   5      184.34      203.79      4.13 o
   6  -1   5      186.00      181.16      7.94 o
   7  -1   5        4.70        4.52      0.45 o
   8  -1   5       10.24       10.42      0.62 o
  -7   0   5        2.20        1.49      0.43 o
  -6   0   5       14.14       12.49      0.67 o
  -5   0   5        2.15        1.92      0.23 o
  -4   0   5        1.23        1.89      0.21 o
  -3   0   5       15.81       16.91      0.40 o
  -2   0   5     1198.06     1313.97     11.87 o
  -1   0   5      744.12      766.78      7.49 o
   0   0   5      796.01      781.67      8.78 o
   1   0   5       58.50       49.05      0.76 o
   2   0   5      267.21      303.37      3.11 o
   3   0   5     1037.54     1093.83     13.25 o
   4   0   5      396.17      408.59      4.28 o
   5   0   5      363.10      378.74     14.44 o
   6   0   5      230.03      231.43      6.59 o
   7   0   5       55.51       50.02      1.86 o
   8   0   5        3.43        2.71      0.45 o
  -7   1   5        0.38       -0.03      0.51 o
  -6   1   5       67.37       71.46      2.08 o
  -5   1   5      192.60      205.16      2.65 o
  -4   1   5      169.64      167.92      2.12 o
  -3   1   5      498.14      519.70      4.95 o
  -2   1   5       82.91       66.78      0.86 o
  -1   1   5     1288.67     1334.09     12.78 o
   0   1   5      162.61      182.80      2.01 o
   1   1   5      149.92      147.57      1.54 o
   2   1   5      187.94      180.26      1.83 o
   3   1   5      190.73      178.49      1.93 o
   4   1   5       45.16       45.47      0.68 o
   5   1   5        2.92        4.21      0.40 o
   6   1   5       97.29       97.72      2.20 o
   7   1   5      180.04      175.88      5.08 o
   8   1   5       16.07       16.09      0.84 o
  -7   2   5       60.94       57.62      2.86 o
  -6   2   5        6.72        7.56      0.65 o
  -5   2   5        3.78        4.96      0.44 o
  -4   2   5      374.44      380.75      5.24 o
  -3   2   5       79.65       76.09      1.16 o
  -2   2   5      363.61      358.70      3.52 o
  -1   2   5      631.18      684.31      6.70 o
   0   2   5      111.52      147.12      1.70 o
   1   2   5     1464.12     1504.18     15.36 o
   2   2   5       22.38       31.35      0.51 o
   3   2   5       51.71       47.25      0.90 o
   4   2   5       16.81       17.59      0.39 o
   5   2   5       14.78       15.94      0.47 o
   6   2   5       33.88       37.03      0.83 o
   7   2   5       10.62        9.71      0.61 o
   8   2   5        0.83        0.57      0.22 o
  -6   3   5      113.07      122.17      7.05 o
  -5   3   5      308.53      306.72      6.77 o
  -4   3   5      676.32      700.24     10.05 o
  -3   3   5      268.85      267.43      3.23 o
  -2   3   5        8.34       10.13      0.38 o
  -1   3   5      409.54      416.89      4.99 o
   0   3   5       49.69       47.52      0.78 o
   1   3   5       68.52       66.41      1.02 o
   2   3   5        7.75       11.15      0.55 o
   3   3   5      165.55      177.89      2.15 o
   4   3   5        1.24        1.27      0.17 o
   5   3   5       66.54       60.90      1.25 o
   6   3   5        1.96        2.17      0.27 o
   7   3   5        1.61        0.77      0.21 o
   8   3   5        0.65        0.74      0.40 o
  -6   4   5       10.59        9.08      1.01 o
  -5   4   5       54.30       55.84      2.30 o
  -4   4   5       73.35       74.12      2.03 o
  -3   4   5      749.46      759.00     12.71 o
  -2   4   5      212.94      205.94      2.62 o
  -1   4   5      546.63      534.08      7.05 o
   0   4   5        3.75        3.55      0.29 o
   1   4   5        1.60        1.66      0.22 o
   2   4   5      292.68      302.60      3.25 o
   3   4   5       77.38       76.65      1.17 o
   4   4   5       53.58       57.44      0.95 o
   5   4   5        9.00       11.07      0.38 o
   6   4   5        0.86        0.27      0.22 o
   7   4   5       25.04       25.23      0.92 o
   8   4   5        0.02       -0.18      0.26 o
  -5   5   5        9.06        9.43      1.00 o
  -4   5   5       78.04       76.62      2.18 o
  -3   5   5       31.20       32.69      1.32 o
  -2   5   5       85.38       83.71      1.90 o
  -1   5   5      374.39      362.88      5.39 o
   0   5   5      228.56      215.62      2.76 o
   1   5   5      511.92      522.82      5.82 o
   2   5   5        0.86        0.91      0.21 o
   3   5   5        1.92        2.62      0.29 o
   4   5   5       47.55       51.53      0.98 o
   5   5   5        8.45        8.86      0.50 o
   6   5   5       81.10       82.68      1.74 o
   7   5   5        7.08        4.92      0.47 o
  -5   6   5       14.60       15.78      2.59 o
  -4   6   5        1.37        0.77      0.58 o
  -3   6   5        1.43        1.11      0.52 o
  -2   6   5       78.06       69.50      2.64 o
  -1   6   5        6.43        3.40      0.71 o
   0   6   5        8.36        7.80      0.98 o
   1   6   5      156.03      151.93      4.91 o
   2   6   5      269.69      267.91      5.20 o
   3   6   5      741.11      741.97     16.06 o
   4   6   5       32.46       35.27      1.25 o
   5   6   5       81.21       78.88      2.00 o
   6   6   5        3.94        3.49      0.71 o
  -3   7   5       33.52       36.01      1.97 o
  -2   7   5        8.89        7.36      1.07 o
  -1   7   5        1.92        2.56      0.74 o
   0   7   5       19.00       15.69      1.46 o
   1   7   5        6.64        6.73      0.97 o
   2   7   5        4.67        4.53      0.65 o
   3   7   5       23.96       21.67      1.21 o
   4   7   5        7.04        7.79      1.01 o
   5   7   5       74.64       77.09      2.10 o
  -2   8   5       60.90       58.52      3.04 o
  -1   8   5        2.05        3.34      0.88 o
   0   8   5      116.70      116.89      3.98 o
   1   8   5       36.98       41.68      2.16 o
   2   8   5        0.04       -0.43      0.51 o
   3   8   5       20.41       15.77      2.18 o
   4   8   5       20.79       15.42      1.34 o
   0  -8   6       41.54       44.87      1.90 o
  -3  -7   6        3.08        3.74      0.85 o
  -2  -7   6       27.05       31.81      1.48 o
  -1  -7   6        0.52        1.05      0.49 o
   0  -7   6        0.12        0.13      0.42 o
   1  -7   6       58.39       61.68      3.85 o
   2  -7   6       19.88       23.81      2.70 o
   3  -7   6       31.46       29.96      1.70 o
  -4  -6   6       16.87       17.47      1.13 o
  -3  -6   6        2.26        1.10      0.44 o
  -2  -6   6      106.86      110.51      2.46 o
  -1  -6   6        0.30       -0.38      0.30 o
   0  -6   6       21.49       23.46      1.32 o
   1  -6   6       62.06       58.14      1.63 o
   2  -6   6        0.57        0.25      0.32 o
   3  -6   6        3.82        3.42      0.50 o
   4  -6   6       27.27       30.16      1.56 o
   5  -6   6       19.43       19.60      1.42 o
  -5  -5   6       20.60       22.35      0.96 o
  -4  -5   6        1.50        1.64      0.40 o
  -3  -5   6        0.01       -0.46      0.31 o
  -2  -5   6       10.37       10.01      0.74 o
  -1  -5   6       12.27       10.91      0.82 o
   0  -5   6       24.97       24.28      0.87 o
   1  -5   6        0.12       -0.21      0.21 o
   2  -5   6       23.09       25.47      0.85 o
   3  -5   6        9.83        8.72      0.59 o
   4  -5   6       74.96       79.78      1.79 o
   5  -5   6        0.18       -0.14      0.39 o
   6  -5   6        0.20        0.08      0.71 o
  -6  -4   6        0.17        0.72      0.32 o
  -5  -4   6        3.95        3.63      0.46 o
  -4  -4   6        1.85        1.68      0.32 o
  -3  -4   6       39.18       38.47      1.02 o
  -2  -4   6      105.86      103.05      1.89 o
  -1  -4   6      164.55      168.81      2.40 o
   0  -4   6       61.60       61.71      1.73 o
   1  -4   6       40.67       37.28      0.78 o
   2  -4   6       60.95       70.81      1.22 o
   3  -4   6        2.86        2.64      0.34 o
   4  -4   6        2.58        1.90      0.34 o
   5  -4   6       37.88       35.51      1.32 o
   6  -4   6       36.11       37.64      1.18 o
   7  -4   6        4.41        4.06      0.93 o
  -6  -3   6       21.13       22.91      0.96 o
  -5  -3   6       78.73       80.40      2.05 o
  -4  -3   6       16.96       19.13      0.70 o
  -3  -3   6       22.93       26.51      0.72 o
  -2  -3   6        1.54        0.96      0.21 o
  -1  -3   6       17.54       13.17      0.83 o
   0  -3   6      252.27      245.96      2.99 o
   1  -3   6       33.03       30.48      0.69 o
   2  -3   6       39.46       44.30      0.85 o
   3  -3   6       56.99       53.51      0.90 o
   4  -3   6      197.01      199.06      2.46 o
   5  -3   6      360.40      366.64      5.42 o
   6  -3   6       12.49       14.01      0.81 o
   7  -3   6        2.32        2.55      0.52 o
  -7  -2   6       18.47       20.59      1.82 o
  -6  -2   6       10.33       11.69      0.69 o
  -5  -2   6        0.55        0.32      0.23 o
  -4  -2   6        6.23        6.65      0.40 o
  -3  -2   6      143.93      147.87      2.13 o
  -2  -2   6      202.78      192.01      2.57 o
  -1  -2   6      387.16      388.89      5.21 o
   0  -2   6      108.02      108.67      1.62 o
   1  -2   6      111.41      112.47      1.83 o
   2  -2   6        1.28        0.12      0.19 o
   3  -2   6      452.65      462.29      5.02 o
   4  -2   6       74.54       76.54      1.47 o
   5  -2   6       52.31       55.13      1.14 o
   6  -2   6        1.53        1.73      0.33 o
   7  -2   6       27.79       26.78      1.16 o
   8  -2   6        0.53        0.65      0.39 o
  -7  -1   6        7.68        8.58      0.74 o
  -6  -1   6        5.91        5.15      0.47 o
  -5  -1   6       33.39       35.29      0.88 o
  -4  -1   6       75.61       77.22      1.21 o
  -3  -1   6       63.47       69.55      1.11 o
  -2  -1   6       84.50       85.29      1.10 o
  -1  -1   6       32.66       34.16      0.83 o
   0  -1   6      132.12      116.62      1.56 o
   1  -1   6      682.76      682.44      8.53 o
   2  -1   6      709.54      729.98      7.69 o
   3  -1   6      213.62      234.01      3.23 o
   4  -1   6       33.49       36.89      0.66 o
   5  -1   6      452.76      454.00      9.11 o
   6  -1   6      103.71      100.69      2.49 o
   7  -1   6       79.62       79.40      2.89 o
   8  -1   6        0.92        1.27      0.37 o
  -7   0   6        0.20        0.44      0.36 o
  -6   0   6        5.01        6.29      0.59 o
  -5   0   6       61.57       59.39      1.08 o
  -4   0   6        4.30        4.73      0.31 o
  -3   0   6        0.30        0.60      0.16 o
  -2   0   6       12.72        8.62      0.32 o
  -1   0   6       90.85       79.36      1.14 o
   0   0   6      223.11      213.61      2.52 o
   1   0   6      225.86      220.30      2.80 o
   2   0   6      156.13      193.47      2.14 o
   3   0   6       14.98       12.61      0.56 o
   4   0   6        2.86        2.90      0.22 o
   5   0   6      199.12      197.47      7.51 o
   6   0   6       10.60       10.02      0.84 o
   7   0   6        0.60        0.45      0.39 o
   8   0   6        0.10        0.60      0.39 o
  -7   1   6       12.73       11.48      1.07 o
  -6   1   6       12.55       11.55      0.96 o
  -5   1   6      154.84      161.55      2.08 o
  -4   1   6       43.94       45.45      0.94 o
  -3   1   6        0.08        0.19      0.15 o
  -2   1   6        1.52        0.45      0.13 o
  -1   1   6       39.67       35.45      0.76 o
   0   1   6       87.11      101.18      1.30 o
   1   1   6        2.02        2.10      0.16 o
   2   1   6      479.45      489.18      4.62 o
   3   1   6      280.26      285.25      3.20 o
   4   1   6        8.06        8.09      0.30 o
   5   1   6        8.45       10.66      0.45 o
   6   1   6       40.62       36.35      1.16 o
   7   1   6        0.03       -0.18      0.33 o
   8   1   6        0.14        0.33      0.36 o
  -6   2   6       43.38       48.17      2.48 o
  -5   2   6       46.68       44.05      1.39 o
  -4   2   6        0.76        0.95      0.31 o
  -3   2   6      143.97      146.05      1.94 o
  -2   2   6        5.91        4.46      0.30 o
  -1   2   6      389.95      421.14      5.05 o
   0   2   6      262.70      236.89      2.60 o
   1   2   6       25.15       24.69      0.60 o
   2   2   6       10.49       13.88      0.35 o
   3   2   6      147.30      155.31      1.68 o
   4   2   6      286.00      299.84      3.13 o
   5   2   6        7.58        6.82      0.45 o
   6   2   6        9.31        9.10      0.60 o
   7   2   6       11.79       13.25      0.64 o
   8   2   6        0.21       -0.07      0.24 o
  -6   3   6        9.09        8.15      0.85 o
  -5   3   6      128.02      123.99      3.40 o
  -4   3   6      495.76      510.33      6.88 o
  -3   3   6       22.31       24.93      0.80 o
  -2   3   6      487.00      495.38      5.09 o
  -1   3   6       63.40       66.53      1.05 o
   0   3   6      301.75      324.34      3.47 o
   1   3   6      165.61      171.81      2.11 o
   2   3   6       64.15       57.71      0.83 o
   3   3   6       45.63       43.73      0.90 o
   4   3   6        1.71        1.05      0.18 o
   5   3   6       32.19       28.22      0.81 o
   6   3   6       15.55       16.30      0.62 o
   7   3   6        6.63        6.37      0.43 o
   8   3   6       26.79       28.23      0.98 o
  -6   4   6        5.88        5.88      1.25 o
  -5   4   6      100.66       98.76      3.02 o
  -4   4   6        0.16       -0.01      0.39 o
  -3   4   6      150.11      153.77      3.38 o
  -2   4   6        5.81        6.69      0.51 o
  -1   4   6       93.97       87.56      2.31 o
   0   4   6      539.24      559.76      7.12 o
   1   4   6      137.78      151.36      1.97 o
   2   4   6      247.29      249.68      2.96 o
   3   4   6      191.58      189.26      2.90 o
   4   4   6        1.35        1.70      0.25 o
   5   4   6        0.01        0.20      0.19 o
   6   4   6        0.01        0.03      0.24 o
   7   4   6        2.67        2.04      0.34 o
  -5   5   6        6.95        7.33      0.96 o
  -4   5   6       38.63       38.66      1.83 o
  -3   5   6      324.61      335.09      6.87 o
  -2   5   6       20.17       21.82      1.13 o
  -1   5   6      425.07      428.01      6.71 o
   0   5   6       51.35       54.61      1.18 o
   1   5   6      513.33      513.45      7.58 o
   2   5   6       13.89       12.06      0.58 o
   3   5   6       26.92       25.46      0.79 o
   4   5   6       57.43       58.97      1.25 o
   5   5   6       43.64       42.99      1.64 o
   6   5   6        0.00       -0.04      0.34 o
   7   5   6        2.37        2.76      0.75 o
  -4   6   6       16.82       15.10      1.92 o
  -3   6   6        0.55        0.47      0.59 o
  -2   6   6      170.56      167.38      4.79 o
  -1   6   6        0.38        1.14      0.59 o
   0   6   6       20.25       22.07      1.52 o
   1   6   6      101.41      103.13      2.63 o
   2   6   6        0.69        0.77      0.32 o
   3   6   6       87.55       99.29      1.92 o
   4   6   6        1.32        1.58      0.45 o
   5   6   6       24.69       25.87      1.09 o
   6   6   6       19.42       22.25      1.30 o
  -3   7   6       21.57       24.64      3.65 o
  -2   7   6       17.50       22.73      1.81 o
  -1   7   6       42.71       39.65      2.05 o
   0   7   6       96.07       93.73      3.67 o
   1   7   6        0.01       -0.16      0.50 o
   2   7   6       47.59       48.90      3.28 o
   3   7   6        0.14       -0.08      0.37 o
   4   7   6        4.11        5.18      0.65 o
   5   7   6       35.62       35.43      1.36 o
  -1   8   6       35.84       44.05      3.40 o
   0   8   6        1.20        2.70      0.99 o
   1   8   6       25.06       23.72      1.84 o
   2   8   6       32.51       30.43      1.86 o
   3   8   6       42.45       35.14      1.76 o
  -2  -7   7        0.84        0.32      0.51 o
  -1  -7   7        3.11        3.36      0.65 o
   0  -7   7       15.60       17.30      1.27 o
   1  -7   7        0.70        1.31      0.63 o
   2  -7   7       44.86       49.18      1.90 o
   3  -7   7        1.96        2.66      0.67 o
  -4  -6   7        5.74        7.35      0.71 o
  -3  -6   7        0.29        0.24      0.45 o
  -2  -6   7      180.69      184.84      4.13 o
  -1  -6   7       31.48       28.86      1.61 o
   0  -6   7      117.67      115.24      3.16 o
   1  -6   7       32.16       35.00      1.48 o
   2  -6   7       20.97       20.84      1.29 o
   3  -6   7       14.46       14.83      1.10 o
   4  -6   7       45.49       44.06      2.95 o
  -5  -5   7       22.16       20.16      1.06 o
  -4  -5   7       29.51       28.30      1.10 o
  -3  -5   7       34.40       33.82      1.37 o
  -2  -5   7      142.66      147.31      2.60 o
  -1  -5   7        0.26        0.71      0.32 o
   0  -5   7        1.10        0.71      0.34 o
   1  -5   7       30.69       27.37      1.25 o
   2  -5   7      202.02      200.21      3.20 o
   3  -5   7        8.30        6.67      0.55 o
   4  -5   7       62.00       65.42      2.26 o
   5  -5   7        3.04        1.65      0.44 o
   6  -5   7       12.03       13.06      1.07 o
  -5  -4   7        2.85        1.77      0.42 o
  -4  -4   7      138.77      141.54      2.99 o
  -3  -4   7       17.30       17.47      0.79 o
  -2  -4   7       21.07       19.20      0.83 o
  -1  -4   7      565.15      555.74      7.34 o
   0  -4   7      172.22      169.78      2.50 o
   1  -4   7       88.99       86.88      1.56 o
   2  -4   7      308.60      296.57      4.24 o
   3  -4   7       13.10       13.95      0.68 o
   4  -4   7        7.94        7.35      0.67 o
   5  -4   7        0.01       -0.05      0.32 o
   6  -4   7       31.28       35.32      1.42 o
  -6  -3   7       57.92       67.83      1.89 o
  -5  -3   7        9.26        8.01      0.72 o
  -4  -3   7       52.75       50.96      1.62 o
  -3  -3   7       42.62       39.86      1.04 o
  -2  -3   7      112.63      109.93      2.23 o
  -1  -3   7       55.27       51.36      1.20 o
   0  -3   7       74.42       74.74      1.76 o
   1  -3   7       24.90       19.72      0.63 o
   2  -3   7      100.81       92.79      1.54 o
   3  -3   7       54.23       48.26      1.03 o
   4  -3   7      120.15      120.32      1.86 o
   5  -3   7        4.32        3.69      0.41 o
   6  -3   7        0.61        1.25      0.43 o
   7  -3   7        0.19       -0.12      0.51 o
  -6  -2   7        7.51        9.22      0.87 o
  -5  -2   7        2.37        2.83      0.48 o
  -4  -2   7      191.15      202.19      3.09 o
  -3  -2   7       28.34       27.22      0.74 o
  -2  -2   7      247.64      240.35      3.17 o
  -1  -2   7       95.08       89.56      1.64 o
   0  -2   7       14.55       13.97      0.53 o
   1  -2   7        8.27        7.64      0.45 o
   2  -2   7      262.81      257.00      3.63 o
   3  -2   7        0.01       -0.15      0.14 o
   4  -2   7        9.08        7.89      0.43 o
   5  -2   7        6.93        5.59      0.50 o
   6  -2   7      153.78      154.27      3.70 o
   7  -2   7        0.29        0.30      0.41 o
  -6  -1   7       29.58       32.50      1.20 o
  -5  -1   7        0.50        0.76      0.30 o
  -4  -1   7      138.78      130.50      1.99 o
  -3  -1   7        0.14        1.03      0.21 o
  -2  -1   7       80.62       85.47      1.14 o
  -1  -1   7       61.10       63.03      1.07 o
   0  -1   7      436.89      428.62      4.60 o
   2  -1   7        0.02       -0.16      0.14 o
   3  -1   7       48.06       46.81      1.00 o
   4  -1   7      215.59      212.89      2.73 o
   5  -1   7       50.93       55.18      1.12 o
   6  -1   7      238.94      242.29      9.38 o
   7  -1   7        6.12        5.98      0.81 o
   8  -1   7       11.45       13.20      0.83 o
  -6   0   7       68.41       79.79      1.90 o
  -5   0   7        2.56        3.04      0.35 o
  -4   0   7        4.80        4.93      0.35 o
  -3   0   7       14.65       13.91      0.67 o
  -2   0   7      470.24      479.85      4.92 o
  -1   0   7        2.40        3.77      0.25 o
   0   0   7       83.14       82.37      1.24 o
   1   0   7       75.24       77.55      1.40 o
   2   0   7      769.53      779.04      7.68 o
   3   0   7      127.42      138.06      1.94 o
   4   0   7      380.76      389.73      5.52 o
   5   0   7        0.32        0.21      0.17 o
   6   0   7        1.16        1.05      0.48 o
   7   0   7        3.86        3.34      0.63 o
   8   0   7       16.21       16.09      1.11 o
  -6   1   7       17.49       18.42      0.96 o
  -5   1   7        1.55        0.82      0.32 o
  -4   1   7      211.43      223.96      3.02 o
  -3   1   7        9.46        8.40      0.43 o
  -2   1   7       95.94       88.19      1.23 o
  -1   1   7       32.11       35.39      0.81 o
   0   1   7      225.04      228.40      2.75 o
   1   1   7       68.01       70.98      1.04 o
   2   1   7      247.78      239.96      2.48 o
   3   1   7       49.91       57.19      0.94 o
   4   1   7        3.24        3.60      0.26 o
   5   1   7       18.79       18.35      0.73 o
   6   1   7      395.34      394.05     11.13 o
   7   1   7      120.11      115.64      3.88 o
   8   1   7       16.18       15.55      1.08 o
  -6   2   7       58.01       62.25      1.78 o
  -5   2   7        1.00        0.66      0.33 o
  -4   2   7      128.48      126.21      2.57 o
  -3   2   7       11.02       10.98      0.59 o
  -2   2   7      131.01      130.72      1.83 o
  -1   2   7      187.86      204.46      2.78 o
   0   2   7      214.57      187.23      2.19 o
   1   2   7       20.08       18.72      0.83 o
   2   2   7        2.89        1.81      0.21 o
   3   2   7      151.76      165.52      1.94 o
   4   2   7       36.70       37.10      0.71 o
   5   2   7       68.48       69.44      1.31 o
   6   2   7       18.78       16.58      0.82 o
   7   2   7       25.02       22.35      1.62 o
   8   2   7       11.53       14.26      1.08 o
  -6   3   7        5.44        5.34      0.80 o
  -5   3   7        9.87       11.38      1.04 o
  -4   3   7        7.17        6.57      0.58 o
  -3   3   7        2.11        2.08      0.40 o
  -2   3   7       75.02       73.71      1.54 o
  -1   3   7      111.32      115.35      1.84 o
   0   3   7       19.11       20.77      0.59 o
   1   3   7        0.07       -0.12      0.14 o
   2   3   7       86.60       81.24      1.14 o
   3   3   7        0.97        0.82      0.17 o
   4   3   7       54.70       56.18      1.05 o
   5   3   7        4.84        5.00      0.30 o
   6   3   7       31.11       35.26      0.98 o
   7   3   7       57.85       55.96      1.28 o
  -5   4   7        0.00       -0.24      0.49 o
  -4   4   7       68.65       70.84      2.11 o
  -3   4   7      195.48      191.18      3.52 o
  -2   4   7        0.01       -0.30      0.26 o
  -1   4   7       26.12       23.39      1.09 o
   0   4   7        0.50        0.13      0.15 o
   1   4   7        2.20        2.29      0.23 o
   2   4   7        4.38        3.47      0.31 o
   3   4   7       17.77       18.81      0.65 o
   4   4   7        0.60        0.87      0.24 o
   5   4   7        4.24        4.79      0.38 o
   6   4   7        8.80        8.53      0.56 o
   7   4   7       10.95        9.89      0.62 o
  -4   5   7       35.98       33.59      2.50 o
  -3   5   7      244.31      245.32      6.35 o
  -2   5   7       75.93       76.93      2.28 o
  -1   5   7        6.32        6.48      0.72 o
   0   5   7        0.15       -0.45      0.40 o
   1   5   7        9.00        9.44      0.56 o
   2   5   7       21.78       21.40      0.79 o
   3   5   7        0.00       -0.20      0.25 o
   4   5   7       39.70       38.57      1.48 o
   5   5   7       17.77       17.63      0.86 o
   6   5   7        0.30        0.14      0.37 o
   7   5   7        1.45        1.31      0.43 o
  -4   6   7       69.77       64.39      3.76 o
  -3   6   7       25.22       25.52      3.43 o
  -2   6   7       42.49       42.11      2.12 o
  -1   6   7       48.57       52.77      2.32 o
   0   6   7        0.03       -0.11      0.37 o
   1   6   7        8.08        7.88      0.81 o
   2   6   7       44.84       46.03      1.19 o
   3   6   7       36.44       34.14      1.03 o
   4   6   7        1.00        0.45      0.48 o
   5   6   7       13.91       13.12      0.88 o
   6   6   7        7.42        8.58      0.63 o
  -2   7   7      137.90      142.32      4.57 o
  -1   7   7        5.26        6.08      1.02 o
   0   7   7      133.35      137.01      8.95 o
   1   7   7       14.73       16.67      1.51 o
   2   7   7       45.19       44.64      2.17 o
   3   7   7        0.01        0.24      0.78 o
   4   7   7        0.92        0.38      0.42 o
   5   7   7       10.41       10.11      0.87 o
   0   8   7        3.29        4.13      0.91 o
   1   8   7       11.40       12.07      1.37 o
   2   8   7       37.18       37.65      2.13 o
  -1  -7   8        0.02        0.07      0.51 o
   0  -7   8       26.29       30.16      1.60 o
   1  -7   8        1.12       -0.23      0.50 o
  -3  -6   8        0.51       -0.38      0.51 o
  -2  -6   8        6.22        5.04      0.98 o
  -1  -6   8        7.95        8.59      0.90 o
   0  -6   8        4.01        4.93      0.78 o
   1  -6   8        3.13        1.69      0.56 o
   2  -6   8       31.27       30.04      1.43 o
   3  -6   8        0.07        0.25      0.51 o
   4  -6   8        7.49        8.90      1.59 o
  -4  -5   8       28.98       30.21      1.53 o
  -3  -5   8        0.04        0.29      0.37 o
  -2  -5   8       75.17       73.26      2.22 o
  -1  -5   8        8.65        9.54      0.77 o
   0  -5   8        1.17        1.37      0.43 o
   1  -5   8        2.65        3.67      0.53 o
   2  -5   8        3.00        5.37      0.61 o
   3  -5   8        9.19        8.29      0.79 o
   4  -5   8        3.31        2.45      0.92 o
   5  -5   8        0.44        0.28      0.49 o
  -5  -4   8       12.41        9.52      0.74 o
  -4  -4   8        0.02        0.29      0.32 o
  -3  -4   8        0.07       -0.37      0.27 o
  -2  -4   8        8.45        7.47      0.60 o
  -1  -4   8      188.39      201.28      4.17 o
   0  -4   8      315.37      302.49      4.44 o
   1  -4   8       16.84       17.24      0.78 o
   2  -4   8        5.09        4.43      0.45 o
   3  -4   8       23.29       21.19      0.82 o
   4  -4   8       40.92       42.94      1.28 o
   5  -4   8        2.47        2.82      0.51 o
   6  -4   8       15.30       17.68      1.12 o
  -5  -3   8       21.43       24.29      1.14 o
  -4  -3   8       39.05       37.18      1.19 o
  -3  -3   8        0.38        0.13      0.26 o
  -2  -3   8      221.33      220.31      4.87 o
  -1  -3   8       30.56       27.25      1.05 o
   0  -3   8        0.04        0.19      0.25 o
   1  -3   8        8.27        6.55      0.51 o
   2  -3   8      295.62      279.52      3.68 o
   3  -3   8        8.40        7.31      0.51 o
   4  -3   8      136.66      135.93      2.91 o
   5  -3   8        1.83        1.48      0.38 o
   6  -3   8        0.00        0.02      0.35 o
   7  -3   8        1.42        1.32      0.66 o
  -6  -2   8       47.12       48.77      1.39 o
  -5  -2   8        1.57        2.97      0.47 o
  -4  -2   8      101.79      115.71      2.30 o
  -3  -2   8      213.55      214.10      3.28 o
  -2  -2   8       10.14       10.25      0.68 o
  -1  -2   8        2.49        2.80      0.41 o
   0  -2   8     1134.30     1106.48     18.60 o
   1  -2   8        1.25        1.69      0.97 o
   2  -2   8      249.27      249.00      3.28 o
   3  -2   8      101.36       91.10      1.98 o
   4  -2   8        4.57        3.75      0.39 o
   5  -2   8       23.67       22.87      0.93 o
   6  -2   8       39.72       43.03      1.27 o
   7  -2   8        4.44        3.22      0.78 o
  -6  -1   8       26.77       27.98      1.03 o
  -5  -1   8       30.01       31.34      1.32 o
  -4  -1   8       12.87       11.01      0.57 o
  -3  -1   8       34.59       28.00      0.78 o
  -2  -1   8      544.37      539.07      5.96 o
  -1  -1   8       83.89       82.30      1.38 o
   0  -1   8      720.92      716.17      7.15 o
   1  -1   8       92.24       91.78      2.40 o
   2  -1   8        6.37        5.23      0.37 o
   3  -1   8        9.40        8.81      0.50 o
   4  -1   8      123.63      120.55      2.03 o
   5  -1   8        8.83        7.18      0.54 o
   6  -1   8       18.29       16.27      0.99 o
   7  -1   8        0.18        0.15      0.45 o
  -6   0   8        4.28        4.35      0.58 o
  -5   0   8       10.28        8.99      0.65 o
  -4   0   8      103.80      109.43      2.53 o
  -3   0   8       67.17       68.73      1.29 o
  -2   0   8      211.88      201.62      2.56 o
  -1   0   8       29.88       30.55      0.68 o
   0   0   8      357.04      350.99      4.04 o
   1   0   8        0.31        1.09      0.22 o
   2   0   8      464.70      457.97      5.06 o
   3   0   8      102.06      103.00      1.62 o
   4   0   8       33.03       35.66      0.93 o
   5   0   8        3.32        3.01      0.43 o
   6   0   8       12.58       11.88      1.17 o
   7   0   8        4.80        4.96      0.81 o
  -6   1   8        1.02        1.05      0.36 o
  -5   1   8       16.17       21.20      1.10 o
  -4   1   8       31.09       27.75      0.90 o
  -3   1   8       40.97       37.30      0.97 o
  -2   1   8       38.50       44.49      1.15 o
  -1   1   8       35.36       35.64      0.93 o
   0   1   8      534.13      551.01      6.04 o
   1   1   8       11.39       10.99      0.44 o
   2   1   8        1.45        2.14      0.25 o
   3   1   8       90.15       98.01      1.44 o
   4   1   8      257.66      266.21      3.77 o
   5   1   8       66.90       71.92      1.64 o
   6   1   8        0.94        2.45      0.51 o
   7   1   8      112.42      106.56      3.82 o
   8   1   8        2.50        3.61      0.72 o
  -5   2   8       13.33       14.03      0.83 o
  -4   2   8       20.79       22.48      1.58 o
  -3   2   8        6.73        7.13      0.61 o
  -2   2   8      233.07      234.44      3.56 o
  -1   2   8       89.04       88.53      1.63 o
   0   2   8       23.84       26.05      0.68 o
   1   2   8        0.11        0.25      0.17 o
   2   2   8      317.83      318.20      3.70 o
   3   2   8      121.19      130.68      1.67 o
   4   2   8      158.85      158.29      2.23 o
   5   2   8        8.25        8.25      0.49 o
   6   2   8       23.75       27.81      0.98 o
   7   2   8        2.30        3.52      0.44 o
  -5   3   8       24.16       24.80      1.20 o
  -4   3   8      140.23      139.12      2.79 o
  -3   3   8       35.15       36.23      1.62 o
  -2   3   8       68.69       68.18      1.52 o
  -1   3   8        0.40        0.55      0.27 o
   0   3   8      165.43      174.57      2.54 o
   1   3   8       15.15       12.28      0.53 o
   2   3   8      188.19      187.76      2.64 o
   3   3   8        5.96        7.07      0.43 o
   4   3   8       76.47       83.94      1.42 o
   5   3   8        2.59        3.08      0.33 o
   6   3   8       27.81       28.98      0.93 o
   7   3   8       55.83       60.50      2.56 o
  -5   4   8        9.66       12.86      1.23 o
  -4   4   8        6.10        9.30      1.43 o
  -3   4   8        9.77       10.09      0.84 o
  -2   4   8       58.02       58.27      1.93 o
  -1   4   8       35.60       33.74      1.38 o
   0   4   8      448.25      447.44      9.72 o
   1   4   8        2.97        3.84      0.49 o
   2   4   8        0.07        0.41      0.21 o
   3   4   8        5.06        5.26      0.42 o
   4   4   8      160.91      158.55      2.80 o
   5   4   8        4.37        3.26      0.40 o
   6   4   8        7.65        7.07      0.65 o
   7   4   8        0.16       -0.03      0.36 o
  -4   5   8       28.33       25.83      2.32 o
  -3   5   8       21.94       21.09      1.68 o
  -2   5   8       53.17       56.74      1.97 o
  -1   5   8       19.36       17.58      1.47 o
   0   5   8        7.61        9.47      1.44 o
   1   5   8       71.02       67.82      2.02 o
   2   5   8      111.97      117.51      2.86 o
   3   5   8        0.02       -0.27      0.27 o
   4   5   8        5.20        5.54      0.91 o
   5   5   8        0.02        0.34      0.37 o
   6   5   8        2.81        2.68      0.37 o
  -3   6   8        5.63        4.48      0.96 o
  -2   6   8       18.10       16.91      2.38 o
  -1   6   8       11.31       10.66      1.03 o
   0   6   8       60.96       63.16      2.14 o
   1   6   8       35.22       39.42      1.82 o
   2   6   8        5.58        8.11      0.95 o
   3   6   8       36.13       37.63      1.41 o
   4   6   8       20.45       17.04      1.29 o
   5   6   8        0.04       -0.20      0.37 o
  -1   7   8       12.62       10.90      1.34 o
   0   7   8        1.58        2.32      0.82 o
   1   7   8       31.37       31.34      1.90 o
   2   7   8       28.36       28.82      2.23 o
   3   7   8        3.10        3.94      1.14 o
   4   7   8       16.10       17.47      1.98 o
  -2  -6   9       22.25       21.57      1.41 o
  -1  -6   9       22.61       24.27      1.60 o
   0  -6   9        0.70        0.39      0.48 o
   1  -6   9        3.31        2.24      0.65 o
   2  -6   9       63.32       76.82      2.47 o
   3  -6   9        8.66       12.67      1.10 o
  -3  -5   9        0.34        0.73      0.50 o
  -2  -5   9        0.01       -0.09      0.46 o
  -1  -5   9        0.62        0.51      0.48 o
   0  -5   9       33.74       34.88      1.51 o
   1  -5   9       28.72       29.95      1.39 o
   2  -5   9       63.38       59.51      1.98 o
   3  -5   9        2.03        3.19      0.61 o
   4  -5   9       18.02       19.94      2.20 o
  -4  -4   9        1.12        0.69      0.33 o
  -3  -4   9       18.88       17.87      0.97 o
  -2  -4   9       87.75       81.84      2.04 o
  -1  -4   9      106.83       93.07      3.09 o
   0  -4   9       34.60       33.00      1.47 o
   1  -4   9        7.97        3.96      0.51 o
   2  -4   9        5.83        5.46      0.60 o
   3  -4   9       33.56       27.73      0.97 o
   4  -4   9       36.45       37.68      2.10 o
   5  -4   9        0.00        0.17      0.48 o
  -5  -3   9        6.41        6.37      0.74 o
  -4  -3   9       10.44       10.00      0.74 o
  -3  -3   9        0.55        1.48      0.35 o
  -2  -3   9        0.82        0.57      0.36 o
  -1  -3   9       44.56       42.91      1.37 o
   0  -3   9        3.05        1.48      0.41 o
   1  -3   9       20.67       16.26      0.88 o
   2  -3   9      108.35      102.79      1.95 o
   3  -3   9       53.96       36.08      1.04 o
   4  -3   9        4.59        5.89      0.64 o
   5  -3   9       22.58       18.74      1.03 o
   6  -3   9       14.34       16.90      1.05 o
  -5  -2   9       11.89       11.98      0.81 o
  -4  -2   9      327.06      324.19      4.76 o
  -3  -2   9        1.36        2.83      0.37 o
  -2  -2   9      107.46      108.46      2.40 o
  -1  -2   9       40.52       35.91      1.06 o
   0  -2   9      188.30      192.44      2.78 o
   1  -2   9       56.39       56.25      1.32 o
   2  -2   9        9.62        7.07      0.89 o
   3  -2   9       10.16        9.06      0.63 o
   4  -2   9      160.36      150.63      2.48 o
   5  -2   9        1.09        0.39      0.32 o
   6  -2   9       27.16       27.06      1.12 o
   7  -2   9        1.12        0.66      0.60 o
  -5  -1   9        0.01        0.44      0.40 o
  -4  -1   9       53.32       59.51      1.78 o
  -3  -1   9       76.51       76.16      1.45 o
  -2  -1   9      357.09      360.39      5.89 o
  -1  -1   9      177.77      184.04      2.71 o
   0  -1   9      205.52      202.98      2.65 o
   1  -1   9       25.29       26.13      0.77 o
   2  -1   9        0.13        0.06      0.23 o
   3  -1   9       15.83       17.57      0.92 o
   4  -1   9        2.79        4.89      0.47 o
   5  -1   9       25.17       26.24      1.00 o
   6  -1   9        7.68        7.37      0.52 o
   7  -1   9       10.25        9.35      1.17 o
  -5   0   9       15.37       15.46      1.02 o
  -4   0   9       51.62       44.80      1.34 o
  -3   0   9        3.69        5.35      0.43 o
  -2   0   9       63.89       60.91      1.22 o
  -1   0   9        6.14        5.59      0.38 o
   0   0   9      245.87      240.80      3.28 o
   1   0   9      666.17      667.99      7.88 o
   2   0   9      674.77      670.56      7.85 o
   3   0   9      111.76      115.35      2.19 o
   4   0   9        6.02        6.04      0.52 o
   5   0   9       13.89       12.42      0.87 o
   6   0   9       22.89       23.67      1.59 o
   7   0   9        0.55        0.00      0.51 o
  -5   1   9       52.16       59.08      1.88 o
  -4   1   9        0.14       -0.29      0.33 o
  -3   1   9        1.48        1.15      0.37 o
  -2   1   9      151.99      142.22      2.49 o
  -1   1   9       90.88       90.16      2.06 o
   0   1   9       36.24       36.82      0.94 o
   1   1   9       81.98       84.52      1.52 o
   2   1   9      129.78      129.55      1.95 o
   3   1   9        6.74        6.53      0.49 o
   4   1   9      405.51      424.69      6.40 o
   5   1   9       23.56       27.91      1.00 o
   6   1   9      211.43      210.00      4.83 o
   7   1   9        6.67        7.79      1.05 o
  -5   2   9       35.15       40.24      1.55 o
  -4   2   9       36.76       37.45      1.47 o
  -3   2   9      123.69      124.52      2.61 o
  -2   2   9       20.38       20.61      0.97 o
  -1   2   9       83.25       74.07      1.79 o
   0   2   9        9.90       11.22      0.58 o
   1   2   9       57.57       60.75      1.37 o
   2   2   9      148.40      154.87      2.55 o
   3   2   9        1.57        2.22      0.34 o
   4   2   9        8.43        8.37      0.54 o
   5   2   9        7.85        8.81      0.60 o
   6   2   9       89.76      101.02      2.30 o
   7   2   9        4.13        6.11      0.70 o
  -5   3   9        1.14        2.28      0.48 o
  -4   3   9       18.02       15.34      1.08 o
  -3   3   9        4.29        3.95      0.55 o
  -2   3   9        7.20        6.94      0.65 o
  -1   3   9      108.79       98.07      5.46 o
   0   3   9       37.12       40.71      1.51 o
   1   3   9      168.85      159.94      3.47 o
   2   3   9       18.99       20.01      1.21 o
   3   3   9        4.24        4.09      0.46 o
   4   3   9        0.54        0.16      0.34 o
   5   3   9        4.82        5.64      0.56 o
   6   3   9        0.33       -0.25      0.40 o
   7   3   9       55.71       58.40      3.91 o
  -4   4   9        0.44        0.09      0.77 o
  -3   4   9       67.73       63.14      2.60 o
  -2   4   9       39.65       41.40      2.24 o
  -1   4   9       25.15       24.74      1.65 o
   0   4   9        2.79        3.01      0.72 o
   1   4   9       27.04       23.14      1.26 o
   2   4   9        8.63       10.67      0.86 o
   3   4   9      102.10      102.43      2.54 o
   4   4   9        0.19        0.23      0.34 o
   5   4   9       25.10       25.45      1.34 o
   6   4   9        3.99        4.91      0.67 o
  -3   5   9       39.80       39.90      1.73 o
  -2   5   9       23.89       26.85      1.50 o
  -1   5   9        2.89        3.42      0.81 o
   0   5   9       13.07       13.14      1.32 o
   1   5   9       42.34       40.54      2.00 o
   2   5   9       44.41       44.47      3.45 o
   3   5   9        0.24       -0.28      0.40 o
   4   5   9       18.25       16.51      1.62 o
   5   5   9       61.43       71.99      2.38 o
   6   5   9        1.35        1.46      0.45 o
  -2   6   9       59.55       60.66      2.77 o
  -1   6   9       23.21       22.67      1.48 o
   0   6   9       43.27       50.33      1.94 o
   1   6   9       27.71       25.44      1.48 o
   2   6   9       14.65       14.49      1.98 o
   3   6   9       12.70       12.09      1.68 o
   4   6   9        6.53        6.33      0.88 o
   5   6   9       13.55       13.86      2.00 o
   0   7   9        2.62        3.22      0.87 o
   1   7   9        1.60        1.29      0.60 o
   2   7   9        5.84       10.21      1.16 o
   3   7   9        4.65        4.72      1.29 o
  -2  -5  10       31.75       31.01      1.55 o
  -1  -5  10       66.59       61.88      2.87 o
   0  -5  10       15.71       12.48      1.06 o
   1  -5  10       45.96       48.01      1.86 o
   2  -5  10       29.89       26.93      1.56 o
   3  -5  10        0.62        0.71      0.52 o
  -3  -4  10        6.38        7.88      0.89 o
  -2  -4  10        0.08       -0.62      0.49 o
  -1  -4  10       55.44       58.20      2.01 o
   0  -4  10       27.03       23.81      1.49 o
   1  -4  10        7.71        5.42      0.73 o
   2  -4  10       91.34       82.99      3.11 o
   3  -4  10       80.62       86.96      2.49 o
   4  -4  10        1.47        1.46      0.69 o
   5  -4  10       32.41       35.25      1.86 o
  -4  -3  10        0.10       -0.15      0.47 o
  -3  -3  10       43.45       46.36      1.86 o
  -2  -3  10        6.90        6.64      0.95 o
  -1  -3  10        2.42        1.68      0.65 o
   0  -3  10      103.56      102.00      2.70 o
   1  -3  10       55.82       62.41      1.99 o
   2  -3  10        0.86        1.94      0.43 o
   3  -3  10       57.39       61.39      1.47 o
   4  -3  10       14.41       13.16      0.96 o
   5  -3  10       15.53       15.77      1.02 o
  -4  -2  10       10.17       12.05      1.42 o
  -3  -2  10        0.59        0.90      0.34 o
  -2  -2  10       13.38       13.13      0.84 o
  -1  -2  10      198.11      203.74      4.34 o
   0  -2  10      259.60      244.18      4.97 o
   1  -2  10       37.57       37.46      2.05 o
   2  -2  10        1.34        1.03      0.35 o
   3  -2  10       11.30        7.96      0.63 o
   4  -2  10        3.58        5.37      0.54 o
   5  -2  10       10.23       12.20      0.86 o
   6  -2  10        2.88        4.88      0.95 o
  -4  -1  10       95.53       89.33      2.11 o
  -3  -1  10        6.93        5.39      0.54 o
  -2  -1  10      258.67      251.07      6.08 o
  -1  -1  10        6.29        6.13      0.49 o
   0  -1  10       12.20       12.04      1.23 o
   1  -1  10       20.49       21.18      0.93 o
   2  -1  10       51.80       52.57      1.44 o
   3  -1  10       65.48       66.63      1.65 o
   4  -1  10       58.10       52.18      2.08 o
   5  -1  10        0.55        0.88      0.36 o
   6  -1  10        0.07       -0.06      0.34 o
  -4   0  10        0.01       -0.51      0.34 o
  -3   0  10      174.88      164.97      2.86 o
  -2   0  10       14.61       14.04      0.79 o
  -1   0  10       46.30       42.59      1.60 o
   0   0  10      729.95      722.54     12.52 o
   1   0  10      263.84      266.45      5.19 o
   2   0  10      160.73      159.62      3.89 o
   3   0  10       38.32       43.36      3.50 o
   4   0  10       38.64       37.75      1.57 o
   5   0  10       79.97       83.63      2.48 o
   6   0  10        2.42        2.30      0.45 o
   7   0  10        6.76        6.23      1.02 o
  -4   1  10       17.27       16.08      0.95 o
  -3   1  10        0.05        0.15      0.38 o
  -2   1  10        2.22        1.78      0.53 o
  -1   1  10       56.94       54.89      2.64 o
   0   1  10       19.59       16.15      1.11 o
   1   1  10       21.64       18.22      1.28 o
   2   1  10      236.79      236.99      7.21 o
   3   1  10        0.78        0.87      0.39 o
   4   1  10      205.83      207.45      4.98 o
   5   1  10        6.73        6.39      0.73 o
   6   1  10        8.65        9.58      0.96 o
   7   1  10        3.85        5.14      0.93 o
  -4   2  10       12.36       12.33      1.22 o
  -3   2  10      140.32      143.45      4.88 o
  -2   2  10      104.56       97.39      2.66 o
  -1   2  10        0.01       -0.17      0.47 o
   0   2  10        0.01        0.34      0.47 o
   1   2  10        3.32        3.08      0.53 o
   2   2  10       61.83       65.29      2.62 o
   3   2  10       89.37       85.96      2.85 o
   4   2  10       61.99       60.32      2.12 o
   5   2  10        0.16        0.24      0.41 o
   6   2  10      122.35      122.35      2.93 o
   7   2  10        1.11        2.05      0.72 o
  -4   3  10        0.05       -0.21      0.69 o
  -3   3  10       10.82        8.38      1.16 o
  -2   3  10        6.35        5.48      0.92 o
  -1   3  10      223.64      208.78      7.97 o
   0   3  10       75.90       74.95      3.40 o
   1   3  10       56.97       49.31      2.14 o
   2   3  10        1.01        0.40      0.39 o
   3   3  10        6.31        7.31      0.72 o
   4   3  10       12.06       10.78      0.97 o
   5   3  10       35.37       35.94      1.51 o
   6   3  10        2.54        3.65      0.48 o
  -3   4  10       30.14       30.43      1.96 o
  -2   4  10        2.50        3.39      0.82 o
  -1   4  10        0.91        0.21      0.56 o
   0   4  10        1.44        0.77      0.55 o
   1   4  10       83.49       76.35      3.82 o
   2   4  10       23.14       18.83      1.17 o
   3   4  10      118.84      125.08      6.27 o
   4   4  10       62.88       62.46      3.62 o
   5   4  10        0.69        0.64      0.50 o
   6   4  10        3.96        3.87      0.56 o
  -2   5  10       36.07       36.48      1.68 o
  -1   5  10       36.74       36.74      2.04 o
   0   5  10        0.09        0.35      0.60 o
   1   5  10        4.56        5.49      0.93 o
   2   5  10        0.03       -0.14      0.54 o
   3   5  10       16.50       15.08      1.08 o
   4   5  10       17.70       14.79      1.25 o
   5   5  10       12.27       13.64      1.13 o
  -1   6  10        5.02        4.76      0.82 o
   0   6  10       27.31       30.53      1.56 o
   1   6  10       20.15       17.76      1.60 o
   2   6  10        1.57        2.11      1.94 o
   3   6  10        8.55        8.30      1.56 o
   4   6  10        1.52        0.21      0.81 o
   0  -5  11        2.03        1.27      0.60 o
   1  -5  11        0.93        0.36      0.53 o
   2  -5  11        8.96        6.94      0.89 o
  -2  -4  11        1.44        1.37      0.72 o
  -1  -4  11        2.54        1.65      0.62 o
   0  -4  11        7.31        5.06      0.76 o
   1  -4  11       74.02       74.11      2.36 o
   2  -4  11        0.58        0.71      0.50 o
   3  -4  11       17.38       20.85      1.69 o
   4  -4  11       11.52       10.05      1.65 o
  -3  -3  11        0.05        0.07      0.59 o
  -2  -3  11        0.01       -0.55      0.56 o
  -1  -3  11       84.45       89.04      3.27 o
   0  -3  11       16.78       16.66      2.36 o
   1  -3  11       51.68       53.34      2.36 o
   2  -3  11       19.97       18.03      1.22 o
   3  -3  11       55.00       46.02      1.73 o
   4  -3  11       12.75        8.68      1.01 o
   5  -3  11       36.64       37.19      1.77 o
  -3  -2  11       78.74       80.67      4.05 o
  -2  -2  11        5.01        6.60      1.00 o
  -1  -2  11       17.79       16.13      1.43 o
   0  -2  11       96.90       93.31      3.23 o
   1  -2  11       52.52       46.24      2.12 o
   2  -2  11       10.04        9.78      1.09 o
   3  -2  11      169.42      171.74      4.30 o
   4  -2  11        5.99        6.82      0.93 o
   5  -2  11        0.58        1.42      0.57 o
  -4  -1  11        1.90        3.88      1.14 o
  -3  -1  11        5.61        5.31      0.94 o
  -2  -1  11        5.80        5.97      0.96 o
  -1  -1  11       47.28       46.52      2.16 o
   0  -1  11        3.77        2.96      0.73 o
   1  -1  11      264.74      262.84      5.31 o
   2  -1  11       18.64       21.38      1.25 o
   3  -1  11        0.38        0.69      0.38 o
   4  -1  11       76.90       67.90      1.96 o
   5  -1  11       27.93       29.24      1.21 o
   6  -1  11        2.06        1.68      0.50 o
  -4   0  11        1.79        2.89      1.02 o
  -3   0  11        8.71        6.29      0.98 o
  -2   0  11       21.39       21.05      1.62 o
  -1   0  11       86.30       85.39      3.53 o
   0   0  11       27.66       28.77      3.02 o
   1   0  11      177.82      185.58      5.10 o
   2   0  11        0.87        1.05      0.42 o
   3   0  11       41.08       41.65      1.49 o
   4   0  11       25.32       23.39      2.20 o
   5   0  11        3.53        4.86      0.71 o
   6   0  11        1.81        2.58      0.51 o
  -4   1  11        1.62        0.36      0.78 o
  -3   1  11       77.24       76.97      4.56 o
  -2   1  11       11.78        9.02      1.11 o
  -1   1  11      104.25       94.36      3.32 o
   0   1  11        1.82        2.30      0.83 o
   1   1  11        9.96        9.96      1.50 o
   2   1  11       16.97       17.13      1.60 o
   3   1  11       24.76       27.02      1.56 o
   4   1  11        1.51        0.68      0.51 o
   5   1  11        1.51        0.65      0.45 o
   6   1  11        1.34        0.89      0.41 o
  -3   2  11       10.50       12.62      1.44 o
  -2   2  11        9.16        8.09      1.46 o
  -1   2  11        6.36        7.18      1.03 o
   0   2  11       16.19       16.08      2.00 o
   1   2  11      347.19      346.25      8.30 o
   2   2  11      207.49      215.26      6.38 o
   3   2  11       12.28       11.92      0.93 o
   4   2  11        1.08        1.13      0.51 o
   5   2  11        9.09        8.80      0.88 o
   6   2  11        0.10        0.06      0.37 o
  -3   3  11        5.28        6.55      1.07 o
  -2   3  11       51.65       44.22      2.21 o
  -1   3  11       28.62       29.79      2.06 o
   0   3  11       54.41       51.99      2.75 o
   1   3  11        0.25        0.05      0.57 o
   2   3  11        6.99        7.42      1.02 o
   3   3  11       63.11       64.05      1.98 o
   4   3  11        4.24        3.97      0.72 o
   5   3  11       24.63       22.10      1.25 o
   6   3  11        3.82        3.91      0.59 o
  -2   4  11        5.60        3.23      0.90 o
  -1   4  11       10.13        8.94      1.22 o
   0   4  11        4.43        2.56      0.77 o
   1   4  11       51.87       50.83      2.32 o
   2   4  11      109.99      105.22      3.54 o
   3   4  11        2.17        3.01      0.61 o
   4   4  11        4.93        5.67      0.86 o
   5   4  11        9.47        9.31      0.99 o
  -1   5  11       15.13       15.18      1.59 o
   0   5  11        4.17        3.78      1.05 o
   1   5  11       15.97       12.96      1.38 o
   2   5  11        0.13       -0.40      0.51 o
   3   5  11       17.93       20.06      2.23 o
   4   5  11        8.57        7.88      1.47 o
   0  -4  12        3.08        3.23      0.70 o
   1  -4  12       25.89       21.86      1.46 o
   2  -4  12       17.38       21.59      1.45 o
  -1  -3  12       22.36       21.17      2.87 o
   0  -3  12       11.61       15.13      1.65 o
   1  -3  12        0.10       -0.27      0.56 o
   2  -3  12        5.79        6.05      0.80 o
   3  -3  12       30.51       33.02      1.52 o
  -2  -2  12       51.16       56.84      2.58 o
  -1  -2  12        3.25        2.60      1.26 o
   0  -2  12       12.71       10.86      1.25 o
   1  -2  12       24.57       21.57      1.69 o
   2  -2  12        5.52        7.26      1.03 o
   3  -2  12       11.59       11.76      1.27 o
   4  -2  12        0.77        1.59      0.96 o
  -2  -1  12        0.67        1.19      0.66 o
  -1  -1  12       12.02       10.68      1.27 o
   0  -1  12       15.38       16.67      1.52 o
   1  -1  12        0.74        1.57      0.67 o
   2  -1  12       19.43       19.91      2.78 o
   3  -1  12        8.31        6.38      1.13 o
   4  -1  12       11.51       10.13      1.06 o
   5  -1  12       22.89       19.49      1.47 o
  -3   0  12       22.31       26.39      1.84 o
  -2   0  12       22.73       24.18      3.04 o
  -1   0  12       18.96       21.97      1.75 o
   0   0  12        0.38        0.05      0.86 o
   1   0  12       90.58       90.27      4.03 o
   2   0  12       19.74       21.66      1.64 o
   3   0  12       46.39       50.65      1.76 o
   4   0  12       53.69       58.32      2.23 o
   5   0  12        0.29        0.00      0.49 o
  -3   1  12        1.44        2.11      0.78 o
  -2   1  12        9.36        9.50      1.32 o
  -1   1  12       35.67       35.50      1.96 o
   0   1  12        3.47        4.23      0.85 o
   1   1  12       33.71       37.82      2.81 o
   2   1  12       43.65       49.33      2.51 o
   3   1  12        0.01        0.17      0.45 o
   4   1  12        5.02        5.49      0.84 o
   5   1  12       65.27       61.13      2.25 o
  -2   2  12       48.61       44.02      2.28 o
  -1   2  12       48.00       52.53      2.46 o
   0   2  12       42.91       46.01      2.22 o
   1   2  12       40.11       40.58      2.51 o
   2   2  12       98.04      101.31      4.75 o
   3   2  12       41.94       44.92      4.24 o
   4   2  12        0.79        0.02      0.47 o
   5   2  12       49.89       52.06      2.06 o
  -2   3  12        9.80       12.62      1.41 o
  -1   3  12       24.26       25.91      1.96 o
   0   3  12        0.53        1.01      0.68 o
   1   3  12        1.48        1.45      0.69 o
   2   3  12       12.23       14.10      1.38 o
   3   3  12        8.95       10.99      1.22 o
   4   3  12        1.13        1.97      0.64 o
   5   3  12        6.97        7.62      0.93 o
  -1   4  12       41.35       44.98      2.40 o
   0   4  12        0.26        1.20      1.20 o
   1   4  12       31.35       33.43      1.96 o
   2   4  12       31.28       32.33      2.80 o
   3   4  12       64.33       60.30      3.61 o
   4   4  12        3.27        2.35      1.02 o
   0  -2  13       11.85       13.43      1.43 o
   1  -2  13       46.55       48.99      2.43 o
   2  -2  13       18.36       20.62      1.73 o
   3  -2  13        1.29        1.98      1.05 o
  -1  -1  13       57.36       60.42      2.75 o
   0  -1  13       11.15       14.98      1.52 o
   1  -1  13        3.55        3.46      0.87 o
   2  -1  13        1.26        0.81      0.63 o
   3  -1  13       15.81        8.90      1.62 o
  -1   0  13        0.85       -0.18      0.62 o
   0   0  13        1.65        1.40      0.71 o
   1   0  13       10.22       10.43      1.28 o
   2   0  13        1.83        2.55      0.87 o
   3   0  13       10.85        8.78      1.56 o
   4   0  13        0.71        1.68      0.93 o
  -1   1  13       30.20       32.67      1.97 o
   0   1  13        1.21        1.40      0.67 o
   1   1  13       55.94       56.45      3.95 o
   2   1  13       10.07       11.56      1.95 o
   3   1  13        0.30       -0.33      0.78 o
  -1   2  13        0.81        1.32      0.72 o
   0   2  13        5.21        4.18      1.29 o
   1   2  13        1.17       -0.12      0.84 o
   2   2  13       26.76       27.64      1.86 o
   3   2  13       16.33       18.11      2.23 o
   4   2  13        0.30       -0.06      0.78 o
   0   3  13       18.63       16.88      1.64 o
   1   3  13        9.17        9.49      1.29 o
   2   3  13        3.54        4.11      0.95 o
   3   3  13        3.42        3.58      1.23 o
 
